# Supplementary material for: Pan-AMPK activator O304 prevents gene expression changes and remobilisation of histone marks in islets of diet-induced obese mice
Source: Sci Rep. 2021 Dec 23;11:24410. doi: 10.1038/s41598-021-03567-3 (PMC8702551; doi:10.1038/s41598-021-03567-3)
Supplement: Supplementary file 2 — Supplementary Table S1. [file 41598_2021_3567_MOESM2_ESM.xlsx]

## Sheet: DEGs RD vs HFD
Ensembl_ID	Gene_name	log2FoldChange	Adjusted p-value
ENSMUSG00000000149	Gna12	-0.229749	0.0024349
ENSMUSG00000000159	Igsf5	-0.548921	0.00105228
ENSMUSG00000000194	Gpr107	-0.241232	0.00826922
ENSMUSG00000000296	Tpd52l1	-0.331887	0.000365451
ENSMUSG00000000308	Ckmt1	-0.378063	3.79252528076036×10^-06
ENSMUSG00000000555	Itga5	-0.457152	0.00807139
ENSMUSG00000000594	Gm2a	-0.19297	0.00612042
ENSMUSG00000000632	Sez6	-0.945061	0.00111033
ENSMUSG00000000738	Spg7	-0.311431	0.000245301
ENSMUSG00000000957	Mmp14	-0.477885	0.00547808
ENSMUSG00000001100	Poldip2	-0.167159	0.00947935
ENSMUSG00000001119	Col6a1	-1.16909	0.000717893
ENSMUSG00000001228	Uhrf1	-1.64248	7.87457236181049×10^-07
ENSMUSG00000001270	Ckb	-0.50766	0.00215947
ENSMUSG00000001403	Ube2c	-1.58603	0.000432793
ENSMUSG00000001435	Col18a1	-0.942562	3.78229923367546×10^-06
ENSMUSG00000001473	Tubb6	-0.931654	3.8909081337854×10^-05
ENSMUSG00000001517	Foxm1	-0.829692	8.19162173313305×10^-06
ENSMUSG00000001525	Tubb5	-0.509436	0.0013891
ENSMUSG00000001542	Ell2	-0.456471	0.000153161
ENSMUSG00000001555	Fkbp10	-0.821544	0.000439645
ENSMUSG00000001576	Ergic1	-0.318736	0.00585538
ENSMUSG00000001622	Csn3	-2.50965	8.45634430897512×10^-06
ENSMUSG00000001751	Naglu	-0.325105	0.000209389
ENSMUSG00000001918	Slc1a5	-0.437816	0.00707702
ENSMUSG00000002014	Ssr4	-0.613293	0.000294827
ENSMUSG00000002055	Spag5	-1.075	8.52951701146206×10^-06
ENSMUSG00000002068	Ccne1	-0.487364	0.00476384
ENSMUSG00000002105	Slc39a13	-0.251897	0.00854988
ENSMUSG00000002111	Spi1	-0.774901	0.00436345
ENSMUSG00000002289	Angptl4	-1.28141	0.000680815
ENSMUSG00000002297	Dbf4	-0.625867	0.000586351
ENSMUSG00000002332	Dhrs1	-0.311211	0.00024902
ENSMUSG00000002489	Tiam1	-1.30734	1.29037280385731×10^-08
ENSMUSG00000002504	Slc9a3r2	-0.246969	0.00759552
ENSMUSG00000002602	Axl	-0.437334	3.73885046046681×10^-06
ENSMUSG00000002778	Kdelr1	-0.315144	0.000422492
ENSMUSG00000002844	Adprh	-0.295928	0.00215079
ENSMUSG00000002870	Mcm2	-0.575241	4.25152906414052×10^-05
ENSMUSG00000002944	Cd36	-0.91406	3.917031320789×10^-09
ENSMUSG00000002985	Apoe	-0.49037	0.00630429
ENSMUSG00000003355	Fkbp11	-0.704123	0.00719158
ENSMUSG00000003363	Pld3	-0.309853	0.00580787
ENSMUSG00000003402	Prkcsh	-0.608254	0.000319664
ENSMUSG00000003581	Rnf215	-0.331105	0.00251097
ENSMUSG00000003779	Kif20a	-0.821886	0.000327158
ENSMUSG00000004031	Brinp2	-1.05294	4.26119702241809×10^-07
ENSMUSG00000004105	Angptl2	-0.579238	2.49453274568664×10^-05
ENSMUSG00000004610	Etfb	-0.477957	0.0043059
ENSMUSG00000004665	Cnn2	-0.419847	0.00972591
ENSMUSG00000004788	Eif2b2	-0.256088	0.00742563
ENSMUSG00000004791	Pgf	-0.41921	0.00103875
ENSMUSG00000004846	Plod3	-0.333558	0.00218962
ENSMUSG00000004849	Ap1s1	-0.185215	0.00823531
ENSMUSG00000005069	Pex5	-0.165717	0.00566311
ENSMUSG00000005087	Cd44	-0.445023	0.0025577
ENSMUSG00000005374	Tbl2	-0.315903	0.00880036
ENSMUSG00000005410	Mcm5	-0.969894	8.02066175727232×10^-06
ENSMUSG00000005470	Asf1b	-1.17734	0.0038006
ENSMUSG00000005873	Reep5	-0.289087	0.00778775
ENSMUSG00000005881	Ergic3	-0.272421	0.00124439
ENSMUSG00000005973	Rcn1	-0.340695	0.00329928
ENSMUSG00000006219	Fblim1	-0.881125	0.000167246
ENSMUSG00000006342	Susd2	-0.729002	0.00322529
ENSMUSG00000006360	Crip1	-0.34247	2.54203937482825×10^-07
ENSMUSG00000006390	Elovl1	-0.344348	1.77541261190023×10^-06
ENSMUSG00000006398	Cdc20	-1.38095	2.87366610606371×10^-05
ENSMUSG00000006463	Zdhhc24	-0.303418	5.56093778430658×10^-05
ENSMUSG00000006517	Mvd	-0.368519	0.00115434
ENSMUSG00000006585	Cdt1	-0.803862	0.00137522
ENSMUSG00000006931	P3h4	-0.232026	0.00421521
ENSMUSG00000007041	Clic1	-0.231551	0.00165278
ENSMUSG00000007080	Pole	-1.23806	3.55826414256403×10^-05
ENSMUSG00000007097	Atp1a2	-0.457261	0.000752897
ENSMUSG00000007480	Mc5r	-1.59169	0.000906909
ENSMUSG00000007594	Hapln4	-0.576581	1.04002606680683×10^-05
ENSMUSG00000007837	Prrg2	-0.412799	0.000458332
ENSMUSG00000008305	Tle1	-0.415019	0.00296344
ENSMUSG00000008393	Carhsp1	-0.330323	0.00101003
ENSMUSG00000008668	Rps18	-0.288731	0.00251485
ENSMUSG00000009092	Derl3	-0.958703	0.00154632
ENSMUSG00000009549	Srp14	-0.234871	0.00505624
ENSMUSG00000009563	Tor2a	-0.235424	0.0049073
ENSMUSG00000009687	Fxyd5	-0.473884	0.000282692
ENSMUSG00000010660	Plcd1	-0.713569	0.000970534
ENSMUSG00000010830	Kdelr3	-1.07003	3.93368004389382×10^-05
ENSMUSG00000011171	Vipr2	-0.625812	0.00109834
ENSMUSG00000011884	Gltp	-0.286259	2.26448767545605×10^-05
ENSMUSG00000012017	Scarf2	-0.777791	0.000158436
ENSMUSG00000012443	Kif11	-1.34232	0.00114884
ENSMUSG00000012819	Cdh23	-1.64546	1.90093691243989×10^-10
ENSMUSG00000012848	Rps5	-0.243096	0.00230647
ENSMUSG00000014813	Stc1	-0.624313	2.99820993881855×10^-05
ENSMUSG00000014856	Tmem208	-0.386404	0.00994425
ENSMUSG00000015027	Galns	-0.269605	0.000675506
ENSMUSG00000015092	Edf1	-0.325186	0.00510131
ENSMUSG00000015094	Npdc1	-0.360697	0.000432793
ENSMUSG00000015134	Aldh1a3	-1.26999	0.000660888
ENSMUSG00000015143	Actn1	-0.298338	0.000900503
ENSMUSG00000015289	Lage3	-0.268497	0.00826922
ENSMUSG00000015290	Ubl4a	-0.275699	0.000666951
ENSMUSG00000015647	Lama5	-0.650846	2.27604210663846×10^-05
ENSMUSG00000015652	Steap1	-1.02756	3.72173461553333×10^-08
ENSMUSG00000015880	Ncapg	-1.60646	2.44903552228889×10^-05
ENSMUSG00000016427	Ndufa1	-0.632205	0.000160494
ENSMUSG00000016487	Ppfibp1	-0.267589	0.00266217
ENSMUSG00000016494	Cd34	-0.3756	0.000125485
ENSMUSG00000017146	Brca1	-1.05626	0.000515518
ENSMUSG00000017165	Gast	-1.21561	0.00034904
ENSMUSG00000017446	C1qtnf1	-0.800282	1.59457694987753×10^-08
ENSMUSG00000017679	Ttpal	-0.248901	0.0092131
ENSMUSG00000017716	Birc5	-1.69885	3.04131612709957×10^-08
ENSMUSG00000017721	Pigt	-0.270741	0.00359196
ENSMUSG00000017724	Etv4	-1.27069	0.0049073
ENSMUSG00000017765	Slc12a4	-0.323019	0.000743827
ENSMUSG00000017843	Ppp2r5c	-0.198709	0.00517804
ENSMUSG00000018169	Mfng	-0.488678	0.00111409
ENSMUSG00000018339	Gpx3	-0.85822	8.74664414387947×10^-08
ENSMUSG00000018362	Kpna2	-0.42182	0.00084787
ENSMUSG00000018411	Mapt	-0.386327	0.000377077
ENSMUSG00000018451	6330403K07Rik	-1.76349	4.4694194249568×10^-26
ENSMUSG00000018574	Acadvl	-0.406546	1.30584627200145×10^-06
ENSMUSG00000018585	Atox1	-0.326676	0.000122962
ENSMUSG00000018593	Sparc	-0.538384	0.000105365
ENSMUSG00000018672	Copz2	-0.602861	2.72180206789088×10^-07
ENSMUSG00000018761	Mpdu1	-0.205023	0.0088654
ENSMUSG00000018774	Cd68	-0.486639	0.00183853
ENSMUSG00000018830	Myh11	-0.494917	0.000947731
ENSMUSG00000018841	Rad51d	-0.21616	0.00248882
ENSMUSG00000018906	P4ha2	-0.376152	0.00375981
ENSMUSG00000018932	Map2k3	-0.258316	0.0019763
ENSMUSG00000018983	E2f2	-0.473399	0.000370854
ENSMUSG00000019066	Rab3d	-0.415755	4.55679284514286×10^-05
ENSMUSG00000019080	Mfsd3	-0.41859	0.00145485
ENSMUSG00000019158	Tmem160	-0.611828	0.000285644
ENSMUSG00000019326	Aoc3	-0.785472	7.27042091854481×10^-09
ENSMUSG00000019762	Iyd	-1.53767	0.00170937
ENSMUSG00000019893	Ros1	-1.76653	0.000609025
ENSMUSG00000019942	Cdk1	-1.67611	1.01911392846227×10^-06
ENSMUSG00000019960	Dusp6	-0.626207	1.5699198903281×10^-05
ENSMUSG00000019966	Kitl	-0.410042	0.00256636
ENSMUSG00000019975	Ikbip	-0.248489	0.00911937
ENSMUSG00000020107	Anapc16	-0.2696	0.00211537
ENSMUSG00000020151	Ptprr	-0.351037	0.00502771
ENSMUSG00000020185	E2f7	-0.976141	0.00260615
ENSMUSG00000020186	Csrp2	-0.524341	0.00149823
ENSMUSG00000020225	Tmbim4	-0.354046	0.00184676
ENSMUSG00000020241	Col6a2	-1.08153	0.00109438
ENSMUSG00000020267	Hint1	-0.321276	0.0056851
ENSMUSG00000020307	Cdc34	-0.299855	0.00130314
ENSMUSG00000020311	Erlec1	-0.387886	0.00130314
ENSMUSG00000020326	Ccng1	-0.343025	0.00177328
ENSMUSG00000020328	Nudcd2	-0.391447	0.00111033
ENSMUSG00000020330	Hmmr	-1.81065	5.02940244158435×10^-06
ENSMUSG00000020334	Slc22a4	-0.465581	0.00563523
ENSMUSG00000020354	Sgcd	-0.929463	2.80905845980288×10^-08
ENSMUSG00000020372	Rack1	-0.271285	0.000416005
ENSMUSG00000020415	Pttg1	-1.16464	0.00048858
ENSMUSG00000020427	Igfbp3	-0.380279	0.00291714
ENSMUSG00000020439	Smtn	-0.519569	0.00238626
ENSMUSG00000020444	Guk1	-0.234676	0.0017978
ENSMUSG00000020493	Prr11	-0.811262	0.00178535
ENSMUSG00000020541	Tom1l1	-0.177325	0.00552061
ENSMUSG00000020577	Tspan13	-0.280339	9.8323422633693×10^-05
ENSMUSG00000020609	Apob	-1.69614	4.38236376010651×10^-05
ENSMUSG00000020627	Klhl29	-0.499161	0.00419928
ENSMUSG00000020649	Rrm2	-0.883167	3.41044721428868×10^-07
ENSMUSG00000020684	Rasl10b	-1.05638	6.35515128279063×10^-13
ENSMUSG00000020709	Adap2	-0.704359	0.000202619
ENSMUSG00000020808	Pimreg	-1.55908	3.73885046046681×10^-06
ENSMUSG00000020810	Cygb	-0.668229	8.34280389568391×10^-05
ENSMUSG00000020873	Slc35b1	-0.454064	0.000409721
ENSMUSG00000020897	Aurkb	-1.47916	8.32612483792716×10^-06
ENSMUSG00000020914	Top2a	-1.55673	5.12031406084401×10^-05
ENSMUSG00000020926	Adam11	-0.926423	0.000612848
ENSMUSG00000021071	Trim9	-0.55909	0.00065807
ENSMUSG00000021094	Dhrs7	-0.326438	0.00240208
ENSMUSG00000021136	Smoc1	-0.864487	2.36158310999771×10^-06
ENSMUSG00000021185	Dglucy	-0.414794	0.00332364
ENSMUSG00000021253	Tgfb3	-0.63951	8.7594423065345×10^-09
ENSMUSG00000021255	Esrrb	-1.49533	0.000470905
ENSMUSG00000021259	Cyp46a1	-0.574452	0.00019333
ENSMUSG00000021277	Traf3	-0.182478	0.00893661
ENSMUSG00000021313	Ryr2	-3.05036	5.34667994393466×10^-06
ENSMUSG00000021368	Tbc1d7	-0.355771	7.13662467546944×10^-05
ENSMUSG00000021388	Aspn	-0.485556	0.00668189
ENSMUSG00000021417	Eci2	-0.185374	0.00672184
ENSMUSG00000021456	Fbp2	-2.58567	7.70992039329834×10^-09
ENSMUSG00000021485	Mxd3	-2.06307	4.04252114054832×10^-09
ENSMUSG00000021556	Golm1	-0.413739	0.000201378
ENSMUSG00000021610	Clptm1l	-0.420899	0.00209774
ENSMUSG00000021647	Cartpt	-1.509	1.40237149600568×10^-05
ENSMUSG00000021697	Depdc1b	-1.83493	0.00229057
ENSMUSG00000021708	Rasgrf2	-0.332601	0.00440524
ENSMUSG00000021714	Cenpk	-1.25994	0.00156134
ENSMUSG00000021892	Sh3bp5	-0.231452	0.00696594
ENSMUSG00000021904	Sema3g	-0.399423	0.00907055
ENSMUSG00000021965	Ska3	-1.42561	0.00116911
ENSMUSG00000021978	Extl3	-0.233135	0.00492398
ENSMUSG00000021999	Cpb2	-0.665718	8.54228378443401×10^-06
ENSMUSG00000022021	Diaph3	-1.91219	1.06483257109859×10^-07
ENSMUSG00000022033	Pbk	-1.39498	5.0520103028195×10^-05
ENSMUSG00000022034	Esco2	-1.30401	0.00176509
ENSMUSG00000022098	Bmp1	-0.305204	0.000253447
ENSMUSG00000022129	Dct	-0.56675	4.83079092658011×10^-05
ENSMUSG00000022131	Gpr180	-0.387538	9.16306394975412×10^-05
ENSMUSG00000022283	Pabpc1	-0.234438	0.00727528
ENSMUSG00000022322	Shcbp1	-1.60598	5.02940244158435×10^-06
ENSMUSG00000022351	Sqle	-0.184463	0.00736372
ENSMUSG00000022371	Col14a1	-0.971531	0.00288139
ENSMUSG00000022385	Gtse1	-1.6041	4.08982694763046×10^-07
ENSMUSG00000022440	C1qtnf6	-0.417855	1.37355184627427×10^-05
ENSMUSG00000022474	Pmm1	-0.339701	0.00177293
ENSMUSG00000022488	Nckap1l	-0.486434	0.00238593
ENSMUSG00000022519	Srl	-0.540232	3.49209732674991×10^-05
ENSMUSG00000022523	Fgf12	-0.235307	0.00300282
ENSMUSG00000022570	Tsta3	-0.202794	0.00397364
ENSMUSG00000022579	Gpihbp1	-0.792862	5.8402159955466×10^-09
ENSMUSG00000022587	Ly6e	-0.298395	0.00267423
ENSMUSG00000022652	Morc1	-2.18946	3.12186484115724×10^-08
ENSMUSG00000022658	Tagln3	-0.659986	0.00144235
ENSMUSG00000022661	Cd200	-0.400789	0.000594469
ENSMUSG00000022665	Ccdc80	-0.815547	0.000968406
ENSMUSG00000022678	Nde1	-0.214356	0.00341492
ENSMUSG00000022680	Pdxdc1	-0.248277	0.00129005
ENSMUSG00000022761	Lztr1	-0.240473	4.77197539048523×10^-07
ENSMUSG00000022816	Fstl1	-0.674691	5.06981921533849×10^-05
ENSMUSG00000022817	Itgb5	-0.16919	0.00543442
ENSMUSG00000022836	Mylk	-0.69198	2.56337126961335×10^-05
ENSMUSG00000022894	Adamts5	-1.08784	3.41102589054515×10^-05
ENSMUSG00000022900	Ildr1	-0.23997	0.000270315
ENSMUSG00000022945	Chaf1b	-0.753078	0.00596856
ENSMUSG00000023015	Racgap1	-0.597519	0.000114753
ENSMUSG00000023017	Asic1	-0.432243	1.68877885915348×10^-09
ENSMUSG00000023039	Krt7	-0.33062	0.00502771
ENSMUSG00000023067	Cdkn1a	-0.629051	0.00033892
ENSMUSG00000023084	Lrrc71	-1.7901	0.000163986
ENSMUSG00000023094	Msrb2	-0.269132	0.000940078
ENSMUSG00000023175	Bsg	-0.200564	0.00596856
ENSMUSG00000023236	Scg5	-0.258052	0.0015935
ENSMUSG00000023272	Creld2	-0.890515	0.00565144
ENSMUSG00000023277	Twf2	-0.238561	0.00284903
ENSMUSG00000023367	Tmem176a	-0.346707	0.00510955
ENSMUSG00000023387	Kcnk16	-0.186716	0.00780552
ENSMUSG00000023393	Slc17a9	-0.760631	0.000111424
ENSMUSG00000023411	Nfatc4	-0.532917	0.00116911
ENSMUSG00000023505	Cdca3	-1.23727	1.59095559284502×10^-08
ENSMUSG00000023904	Hcfc1r1	-0.399143	1.83850088682195×10^-07
ENSMUSG00000023905	Tnfrsf12a	-0.647783	0.000344849
ENSMUSG00000023908	Pkmyt1	-0.643188	0.00144347
ENSMUSG00000023940	Sgo1	-1.09136	0.00127462
ENSMUSG00000023942	Slc29a1	-0.253485	6.88926206882565×10^-05
ENSMUSG00000024008	Cpne5	-0.718456	0.00988391
ENSMUSG00000024056	Ndc80	-1.47549	0.0027417
ENSMUSG00000024232	Bambi	-0.332112	0.001975
ENSMUSG00000024448	H2-M10.1	-2.57665	7.5363920770967×10^-05
ENSMUSG00000024502	Jakmip2	-1.71723	5.28554249010356×10^-08
ENSMUSG00000024516	Sec11c	-0.663762	1.17383472476393×10^-05
ENSMUSG00000024538	Ppic	-0.467844	0.000564128
ENSMUSG00000024556	Me2	-0.241374	0.000936441
ENSMUSG00000024558	Mapk4	-0.83187	9.81010403986596×10^-12
ENSMUSG00000024575	Pde6a	-1.92058	0.000576629
ENSMUSG00000024608	Rps14	-0.265555	0.000244914
ENSMUSG00000024659	Anxa1	-0.616602	0.00707702
ENSMUSG00000024660	Incenp	-0.460802	0.00193989
ENSMUSG00000024691	Fam111a	-0.983535	5.62826683056092×10^-06
ENSMUSG00000024697	Gna14	-0.556309	0.00150389
ENSMUSG00000024791	Cdca5	-1.8822	3.20549377444381×10^-06
ENSMUSG00000024795	Kif20b	-1.19068	1.57018870315193×10^-06
ENSMUSG00000024807	Syvn1	-0.413092	0.00942181
ENSMUSG00000024827	Gldc	-0.657327	0.00547818
ENSMUSG00000024833	Pola2	-0.345458	0.000585105
ENSMUSG00000024846	Cst6	-0.550146	0.00272643
ENSMUSG00000024847	Aip	-0.392041	3.18355608938634×10^-06
ENSMUSG00000024867	Pip5k1b	-0.227769	5.43785570397672×10^-06
ENSMUSG00000024900	Cpt1a	-0.636318	1.03397137395769×10^-12
ENSMUSG00000024935	Slc1a1	-1.08228	8.94198447161994×10^-06
ENSMUSG00000024989	Cep55	-1.07199	0.00897798
ENSMUSG00000025001	Hells	-1.26466	0.000105763
ENSMUSG00000025007	Aldh18a1	-0.341569	0.00563044
ENSMUSG00000025027	Xpnpep1	-0.274025	0.00404666
ENSMUSG00000025068	Gsto1	-0.289404	0.00178535
ENSMUSG00000025069	Gsto2	-1.80508	1.07061701863577×10^-23
ENSMUSG00000025089	Gfra1	-0.326123	0.00174286
ENSMUSG00000025130	P4hb	-0.444197	0.00452688
ENSMUSG00000025140	Pycr1	-0.692439	7.86364141436599×10^-06
ENSMUSG00000025147	Mob2	-0.195929	0.00826922
ENSMUSG00000025151	Maged1	-0.237166	0.0071018
ENSMUSG00000025196	Cpn1	-0.34231	0.00075833
ENSMUSG00000025268	Maged2	-0.652133	7.57334359942266×10^-08
ENSMUSG00000025269	Apex2	-0.443056	0.000299758
ENSMUSG00000025289	Prdx4	-0.587292	5.27263773025057×10^-05
ENSMUSG00000025321	Itgb8	-0.474245	0.00155704
ENSMUSG00000025348	Itga7	-0.533626	0.00120423
ENSMUSG00000025353	Ormdl2	-0.36485	0.00375072
ENSMUSG00000025362	Rps26	-0.285515	0.0010362
ENSMUSG00000025371	Chmp6	-0.241872	0.00564155
ENSMUSG00000025381	Cnpy2	-0.28799	0.00305915
ENSMUSG00000025466	Fuom	-0.350794	9.04440210105432×10^-06
ENSMUSG00000025510	Cd151	-0.225271	0.00196993
ENSMUSG00000025511	Tspan4	-0.371112	0.00730297
ENSMUSG00000025512	Chid1	-0.393329	0.00653995
ENSMUSG00000025534	Gusb	-0.268701	0.000486146
ENSMUSG00000025572	Tmc6	-0.341484	0.000951526
ENSMUSG00000025574	Tk1	-0.915608	9.82829183963536×10^-05
ENSMUSG00000025610	Map3k7cl	-0.58954	0.00414478
ENSMUSG00000025647	Shisa5	-0.289268	0.00019333
ENSMUSG00000025795	Rassf3	-0.209914	0.00886195
ENSMUSG00000025964	Adam23	-0.441892	0.00188606
ENSMUSG00000025967	Eef1b2	-0.37617	0.00140694
ENSMUSG00000026028	Trak2	-0.245471	0.000523433
ENSMUSG00000026042	Col5a2	-0.774535	0.00396549
ENSMUSG00000026049	Tex30	-0.490727	0.000597236
ENSMUSG00000026073	Il1r2	-0.499427	4.28821742336009×10^-05
ENSMUSG00000026094	Stk17b	-0.581323	0.00293353
ENSMUSG00000026185	Igfbp5	-0.470257	0.00771419
ENSMUSG00000026189	Pecr	-0.42766	0.000949696
ENSMUSG00000026193	Fn1	-1.97632	0.000251308
ENSMUSG00000026196	Bard1	-0.968478	0.00171953
ENSMUSG00000026201	Stk16	-0.187337	0.00640238
ENSMUSG00000026208	Des	-0.406818	0.00538404
ENSMUSG00000026209	Dnpep	-0.26685	0.00332364
ENSMUSG00000026249	Serpine2	-0.487107	0.00753884
ENSMUSG00000026274	Pask	-0.469323	0.00050184
ENSMUSG00000026315	Serpinb8	-0.950012	0.00687536
ENSMUSG00000026335	Pam	-0.386592	0.00392324
ENSMUSG00000026342	Slc35f5	-0.141674	0.00632888
ENSMUSG00000026355	Mcm6	-0.496872	0.00716178
ENSMUSG00000026411	Tmem9	-0.18986	0.000500816
ENSMUSG00000026429	Ube2t	-0.708222	0.00920009
ENSMUSG00000026483	Fam129a	-0.661418	0.000105559
ENSMUSG00000026605	Cenpf	-1.35257	0.000195622
ENSMUSG00000026622	Nek2	-1.54246	1.11768605894469×10^-05
ENSMUSG00000026623	Lpgat1	-0.205757	0.00739242
ENSMUSG00000026628	Atf3	-1.05486	0.00428994
ENSMUSG00000026669	Mcm10	-1.33161	0.000248214
ENSMUSG00000026678	Rgs5	-0.503149	0.000997662
ENSMUSG00000026683	Nuf2	-1.07696	0.000428448
ENSMUSG00000026687	Aldh9a1	-0.280081	1.61352554602585×10^-05
ENSMUSG00000026728	Vim	-0.610956	0.00301575
ENSMUSG00000026730	Pter	-0.837705	0.000254765
ENSMUSG00000026737	Pip4k2a	-0.383326	0.000305482
ENSMUSG00000026779	Mastl	-0.683416	0.00404306
ENSMUSG00000026814	Eng	-0.405644	0.00215439
ENSMUSG00000026833	Olfm1	-0.293963	0.00533426
ENSMUSG00000026837	Col5a1	-1.15124	0.00619534
ENSMUSG00000026857	Ntmt1	-0.322951	0.00180508
ENSMUSG00000026888	Grb14	-0.235145	0.00481028
ENSMUSG00000026904	Slc4a10	-0.852639	2.42365063362365×10^-08
ENSMUSG00000026955	Sapcd2	-1.46969	2.22258521848001×10^-05
ENSMUSG00000026974	Zmynd19	-0.288534	0.00942666
ENSMUSG00000026989	Dapl1	-1.79407	8.35343490381475×10^-08
ENSMUSG00000027115	Kif18a	-0.792702	0.00375981
ENSMUSG00000027134	Lpcat4	-0.481048	0.000777406
ENSMUSG00000027199	Gatm	-0.902424	7.3031328812843×10^-16
ENSMUSG00000027204	Fbn1	-0.806076	0.000777948
ENSMUSG00000027217	Tspan18	-0.398684	0.00240872
ENSMUSG00000027238	Frmd5	-0.714092	1.69077352160244×10^-06
ENSMUSG00000027276	Jag1	-0.380574	0.00222513
ENSMUSG00000027306	Nusap1	-1.25152	0.000313091
ENSMUSG00000027316	Gfra4	-0.530024	0.000281783
ENSMUSG00000027323	Rad51	-1.34094	8.19162173313305×10^-06
ENSMUSG00000027326	Knl1	-1.35548	0.00039801
ENSMUSG00000027331	Knstrn	-1.08643	4.12063965400621×10^-07
ENSMUSG00000027350	Chgb	-0.977492	1.47007114726109×10^-05
ENSMUSG00000027379	Bub1	-1.58271	1.54297503539619×10^-05
ENSMUSG00000027400	Pdyn	-0.830992	0.00687536
ENSMUSG00000027435	Cd93	-0.44211	0.00124682
ENSMUSG00000027454	Gins1	-1.06431	0.00127462
ENSMUSG00000027465	Tbc1d20	-0.141103	0.00122852
ENSMUSG00000027469	Tpx2	-1.50433	0.000195236
ENSMUSG00000027472	Pdrg1	-0.503508	0.00054677
ENSMUSG00000027490	E2f1	-0.617526	1.53606597420002×10^-05
ENSMUSG00000027496	Aurka	-0.745146	2.26933542264286×10^-05
ENSMUSG00000027533	Fabp5	-0.493814	0.00140694
ENSMUSG00000027575	Arfgap1	-0.250194	0.0014907
ENSMUSG00000027581	Stmn3	-0.338611	0.00120793
ENSMUSG00000027611	Procr	-0.610906	3.09742513482603×10^-05
ENSMUSG00000027669	Gnb4	-0.323019	9.5337362276691×10^-07
ENSMUSG00000027674	Pex5l	-0.467491	7.34982199741904×10^-06
ENSMUSG00000027699	Ect2	-0.561818	0.00134728
ENSMUSG00000027713	1810062G17Rik	-0.453341	0.00150722
ENSMUSG00000027715	Ccna2	-1.26054	4.09150564578025×10^-07
ENSMUSG00000027742	Cog6	-0.316245	0.00575705
ENSMUSG00000027748	Trpc4	-0.408246	0.000178636
ENSMUSG00000027750	Postn	-0.929666	0.00978891
ENSMUSG00000027797	Dclk1	-1.06229	3.01203045687529×10^-05
ENSMUSG00000027827	Kcnab1	-0.410753	0.00909588
ENSMUSG00000027861	Casq2	-0.301055	0.00525699
ENSMUSG00000027864	Ptgfrn	-0.341451	0.00109684
ENSMUSG00000027875	Hmgcs2	-0.847091	0.00308148
ENSMUSG00000027902	Chil6	-1.41288	8.87964547225672×10^-05
ENSMUSG00000027937	Jtb	-0.306865	0.00471574
ENSMUSG00000027953	Slc50a1	-0.267891	0.00120118
ENSMUSG00000027961	Lrrc39	-0.848637	0.00942181
ENSMUSG00000027999	Pla2g12a	-0.303841	0.000686734
ENSMUSG00000028007	Snx7	-0.325796	0.00115371
ENSMUSG00000028041	Adam15	-0.444785	0.000709019
ENSMUSG00000028068	Iqgap3	-1.13206	0.000533152
ENSMUSG00000028082	Sh3d19	-0.248759	0.00855269
ENSMUSG00000028125	Abca4	-1.14675	0.000329703
ENSMUSG00000028173	Wls	-0.217236	0.00518869
ENSMUSG00000028175	Depdc1a	-1.83201	0.000987172
ENSMUSG00000028212	Ccne2	-0.580542	0.000486146
ENSMUSG00000028249	Sdcbp	-0.338735	0.000730768
ENSMUSG00000028312	Smc2	-0.665535	0.00440828
ENSMUSG00000028334	Nans	-0.37804	0.00725043
ENSMUSG00000028367	Txn1	-0.406412	0.000806837
ENSMUSG00000028382	Ptbp3	-0.191922	0.00595174
ENSMUSG00000028461	Ccdc107	-0.415747	0.000159062
ENSMUSG00000028464	Tpm2	-0.670237	8.45634430897512×10^-06
ENSMUSG00000028466	Creb3	-0.369623	0.00490972
ENSMUSG00000028618	Tmem59	-0.209361	0.00463208
ENSMUSG00000028633	Ctps	-0.375973	0.00831344
ENSMUSG00000028669	Pithd1	-0.372699	2.41004985282738×10^-05
ENSMUSG00000028673	Fuca1	-0.290562	3.33606675659267×10^-05
ENSMUSG00000028678	Kif2c	-1.41374	0.00223763
ENSMUSG00000028699	Tspan1	-1.38013	5.43785570397672×10^-06
ENSMUSG00000028700	Pomgnt1	-0.338787	0.00051749
ENSMUSG00000028718	Stil	-1.37943	0.000117231
ENSMUSG00000028780	Sema3c	-0.802955	0.0086298
ENSMUSG00000028792	Ak2	-0.18479	0.000432793
ENSMUSG00000028825	Rhd	-0.61092	0.00323432
ENSMUSG00000028830	AU040320	-0.17874	0.00307509
ENSMUSG00000028832	Stmn1	-1.09955	5.7308690376174×10^-06
ENSMUSG00000028873	Cdca8	-1.49983	1.73520101297326×10^-05
ENSMUSG00000028961	Pgd	-0.24318	0.00225947
ENSMUSG00000028976	Slc2a5	-0.186044	0.000369732
ENSMUSG00000029029	Wrap73	-0.219387	0.00335036
ENSMUSG00000029076	Sdf4	-0.273736	0.00657143
ENSMUSG00000029086	Prom1	-0.299654	0.00753121
ENSMUSG00000029102	Hgfac	-0.345436	0.00133113
ENSMUSG00000029121	Crmp1	-0.668438	9.81010403986596×10^-12
ENSMUSG00000029161	Cgref1	-1.20197	4.86566011827692×10^-07
ENSMUSG00000029163	Emilin1	-0.52155	0.00622485
ENSMUSG00000029177	Cenpa	-0.830042	0.00168549
ENSMUSG00000029185	Fam114a1	-0.300788	0.00210506
ENSMUSG00000029189	Sel1l3	-0.484653	7.72493902746231×10^-05
ENSMUSG00000029211	Gabra4	-0.944785	0.00180508
ENSMUSG00000029234	Tmem165	-0.346106	0.000777738
ENSMUSG00000029304	Spp1	-0.566423	0.00518196
ENSMUSG00000029309	Sparcl1	-0.695286	1.84349278510442×10^-07
ENSMUSG00000029310	Nudt9	-0.267934	0.00240671
ENSMUSG00000029330	Cds1	-0.505627	8.64453296571747×10^-07
ENSMUSG00000029414	Kntc1	-0.806359	0.000422901
ENSMUSG00000029436	Mmp17	-0.64998	0.00412964
ENSMUSG00000029521	Chek2	-0.879519	0.0004795
ENSMUSG00000029534	St7	-0.398918	0.00215947
ENSMUSG00000029674	Limk1	-0.359845	0.00238719
ENSMUSG00000029675	Eln	-1.25635	2.26925682317529×10^-05
ENSMUSG00000029695	Aass	-1.06985	7.15682748545332×10^-11
ENSMUSG00000029757	Dync1i1	-0.474345	0.00104407
ENSMUSG00000029761	Cald1	-0.343202	0.00164069
ENSMUSG00000029822	Osbpl3	-0.398649	0.00761763
ENSMUSG00000029830	Svopl	-1.12483	0.00014244
ENSMUSG00000029860	Zyx	-0.416254	0.00075833
ENSMUSG00000029910	Mad2l1	-0.60931	0.000439645
ENSMUSG00000030022	Adamts9	-0.447835	0.00312236
ENSMUSG00000030036	Mogs	-0.554793	0.00627259
ENSMUSG00000030095	Tmem43	-0.31319	0.00504845
ENSMUSG00000030120	Mlf2	-0.284545	0.000209322
ENSMUSG00000030189	Ybx3	-0.431168	0.0038153
ENSMUSG00000030200	Bcl2l14	-0.7284	0.00908058
ENSMUSG00000030208	Emp1	-0.59809	1.4415535093578×10^-06
ENSMUSG00000030218	Mgp	-0.632959	0.000281783
ENSMUSG00000030254	Rad18	-0.444883	0.00858581
ENSMUSG00000030265	Kras	-0.270722	0.00773052
ENSMUSG00000030272	Camk1	-0.227322	0.00363303
ENSMUSG00000030282	Cmas	-0.49924	0.000973136
ENSMUSG00000030286	Emc3	-0.23535	0.00902568
ENSMUSG00000030344	Akap3	-1.93572	5.476709428069×10^-06
ENSMUSG00000030346	Rad51ap1	-0.862509	4.55679284514286×10^-05
ENSMUSG00000030403	Vasp	-0.225207	0.00919242
ENSMUSG00000030407	Qpctl	-0.245463	0.00461724
ENSMUSG00000030428	Ttyh1	-1.04824	0.00421575
ENSMUSG00000030560	Ctsc	-0.404625	0.00207116
ENSMUSG00000030588	Yif1b	-0.420797	0.00307936
ENSMUSG00000030591	Psmd8	-0.228832	0.00120467
ENSMUSG00000030598	Fbxo17	-0.328753	0.00805115
ENSMUSG00000030609	Aen	-0.367328	0.00885477
ENSMUSG00000030621	Me3	-0.615073	1.04158207753385×10^-06
ENSMUSG00000030641	Ddias	-1.37689	1.06911930790842×10^-07
ENSMUSG00000030659	Nucb2	-0.978133	0.000384668
ENSMUSG00000030682	Cdipt	-0.220561	0.00110324
ENSMUSG00000030683	Sez6l2	-0.423736	0.000416005
ENSMUSG00000030708	Dnajb13	-0.476238	0.00568189
ENSMUSG00000030731	Syt3	-0.353244	0.00316225
ENSMUSG00000030789	Itgax	-0.733219	1.31299525321059×10^-05
ENSMUSG00000030824	Nucb1	-0.530495	6.48520836404056×10^-05
ENSMUSG00000030852	Tacc2	-0.318959	0.000817486
ENSMUSG00000030862	Cpxm2	-0.900737	0.00171953
ENSMUSG00000030867	Plk1	-1.65223	3.72173461553333×10^-08
ENSMUSG00000030877	Mfsd13b	-1.5256	0.000346412
ENSMUSG00000030878	Cdr2	-0.490717	0.00149823
ENSMUSG00000030879	Mrpl17	-0.332414	0.00469671
ENSMUSG00000030881	Arfip2	-0.311718	0.00908058
ENSMUSG00000031004	Mki67	-1.69591	4.65144357747033×10^-06
ENSMUSG00000031070	Mrgprf	-1.08796	0.000125485
ENSMUSG00000031111	Igsf1	-0.385774	3.44084627466219×10^-05
ENSMUSG00000031144	Syp	-0.324111	0.00092486
ENSMUSG00000031146	Plp2	-0.406971	0.000270465
ENSMUSG00000031158	Timm17b	-0.246577	0.00288711
ENSMUSG00000031262	Cenpi	-1.39752	0.000212188
ENSMUSG00000031266	Gla	-0.397381	0.00288711
ENSMUSG00000031271	Serpina7	-1.39617	5.03516588705687×10^-06
ENSMUSG00000031274	Col4a5	-0.629715	0.0028556
ENSMUSG00000031285	Dcx	-0.428563	0.00240208
ENSMUSG00000031328	Flna	-0.393608	0.00133413
ENSMUSG00000031343	Gabra3	-1.37323	0.00733243
ENSMUSG00000031453	Rasa3	-0.366585	0.000317378
ENSMUSG00000031486	Adgra2	-0.424092	0.00509658
ENSMUSG00000031502	Col4a1	-0.382854	0.0064224
ENSMUSG00000031503	Col4a2	-0.6175	0.000225928
ENSMUSG00000031520	Vegfc	-0.603487	0.000411869
ENSMUSG00000031521	Aga	-0.453157	0.000235619
ENSMUSG00000031532	Saraf	-0.304567	0.00659157
ENSMUSG00000031538	Plat	-0.503654	0.000920433
ENSMUSG00000031570	Plpp5	-0.359759	0.00023331
ENSMUSG00000031635	Anxa10	-2.61209	7.38293899928266×10^-05
ENSMUSG00000031647	Mfap3l	-0.37105	0.00309131
ENSMUSG00000031749	St3gal2	-0.251185	0.00030147
ENSMUSG00000031756	Cenpn	-0.799848	0.00283779
ENSMUSG00000031770	Herpud1	-0.496835	0.00856928
ENSMUSG00000031782	Coq9	-0.252366	0.000156881
ENSMUSG00000031791	Tmem38a	-0.275647	0.0053077
ENSMUSG00000031803	B3gnt3	-0.393216	8.15921057094297×10^-05
ENSMUSG00000031816	Mthfsd	-0.297058	0.000554437
ENSMUSG00000031821	Gins2	-1.07211	0.000191577
ENSMUSG00000031825	Crispld2	-1.95487	9.28363866011423×10^-06
ENSMUSG00000031845	Bco1	-0.469392	0.000514577
ENSMUSG00000031851	Ntpcr	-0.310943	7.6371357952741×10^-05
ENSMUSG00000031871	Cdh5	-0.361287	0.00788832
ENSMUSG00000031904	Slc7a6	-0.283517	0.00821973
ENSMUSG00000031976	Urb2	-0.310499	0.00437259
ENSMUSG00000032026	Rexo2	-0.487872	0.00216265
ENSMUSG00000032033	Barx2	-1.41782	0.000110652
ENSMUSG00000032060	Cryab	-0.549756	0.00897798
ENSMUSG00000032118	Fez1	-0.384433	3.87165760963694×10^-05
ENSMUSG00000032122	Slc37a2	-1.02337	7.63418068003643×10^-06
ENSMUSG00000032181	Scg3	-0.40853	0.00186132
ENSMUSG00000032194	Kank2	-0.278407	0.00390664
ENSMUSG00000032218	Ccnb2	-1.45644	9.5337362276691×10^-07
ENSMUSG00000032254	Kif23	-1.0724	0.000165624
ENSMUSG00000032265	Tent5a	-0.688126	0.00733243
ENSMUSG00000032353	Tmed3	-0.652466	0.000218328
ENSMUSG00000032366	Tpm1	-0.314356	3.11509311241042×10^-05
ENSMUSG00000032380	Dapk2	-0.714861	0.000367551
ENSMUSG00000032400	Zwilch	-1.10538	2.38871219402933×10^-06
ENSMUSG00000032477	Cdc25a	-0.330549	0.00309131
ENSMUSG00000032532	Cck	-4.04802	1.71455244695632×10^-07
ENSMUSG00000032577	Mapkapk3	-0.473173	1.42918371402146×10^-07
ENSMUSG00000032593	Amigo3	-0.686161	0.000972735
ENSMUSG00000032602	Slc25a20	-0.4623	5.41644938844892×10^-07
ENSMUSG00000032604	Qars	-0.243737	0.00340603
ENSMUSG00000032744	Heyl	-0.584019	0.00375288
ENSMUSG00000032786	Alas1	-0.328296	1.89432539499356×10^-06
ENSMUSG00000032815	Fanca	-0.848051	0.00111867
ENSMUSG00000032852	Rspo4	-0.296679	0.00318648
ENSMUSG00000032878	Ccdc85a	-0.796768	0.000164733
ENSMUSG00000032965	Ift57	-0.26316	2.43898360313837×10^-05
ENSMUSG00000032997	Chpf	-0.547958	0.00618702
ENSMUSG00000033016	Nfatc1	-0.343312	5.27263773025057×10^-05
ENSMUSG00000033031	Cip2a	-0.806426	0.000270326
ENSMUSG00000033083	Tbc1d4	-0.358011	0.000680815
ENSMUSG00000033174	Mgll	-0.351883	0.00322033
ENSMUSG00000033207	Mamdc2	-0.856055	1.58403405409044×10^-06
ENSMUSG00000033287	Kctd17	-0.521499	1.80553204770959×10^-05
ENSMUSG00000033316	Galnt9	-0.392371	0.00707702
ENSMUSG00000033419	Snap91	-0.260714	0.00166356
ENSMUSG00000033423	Eri3	-0.355431	5.08405942611358×10^-05
ENSMUSG00000033510	Otud7a	-0.358874	0.00702283
ENSMUSG00000033530	Ttc7b	-0.210407	0.000461772
ENSMUSG00000033589	Reep4	-0.360896	0.00731462
ENSMUSG00000033658	Ddx19b	-0.294524	9.26544011126748×10^-06
ENSMUSG00000033685	Ucp2	-0.327823	1.01926865393839×10^-05
ENSMUSG00000033809	Alg3	-0.421169	0.00733496
ENSMUSG00000033845	Mrpl15	-0.334375	0.00769139
ENSMUSG00000033854	Kcnk10	-1.17843	0.000651098
ENSMUSG00000033880	Lgals3bp	-0.327413	6.26673965148369×10^-05
ENSMUSG00000033952	Aspm	-1.47408	5.07459370842462×10^-07
ENSMUSG00000033998	Kcnk1	-0.386345	0.000121166
ENSMUSG00000034006	Pqlc1	-0.297075	0.000238759
ENSMUSG00000034108	Ccs	-0.282423	0.000480089
ENSMUSG00000034110	Kctd7	-0.367199	0.000124935
ENSMUSG00000034145	Tmem63c	-0.296315	0.00466595
ENSMUSG00000034194	R3hcc1	-0.212077	0.0070644
ENSMUSG00000034311	Kif4	-1.27978	0.000102584
ENSMUSG00000034317	Trim59	-0.6977	0.000379742
ENSMUSG00000034320	Slc26a2	-0.664794	1.80553204770959×10^-05
ENSMUSG00000034329	Brip1	-0.775336	0.00804864
ENSMUSG00000034336	Ina	-0.337288	0.00659157
ENSMUSG00000034371	Tkfc	-0.320186	0.00460089
ENSMUSG00000034427	Myo15b	-0.639611	4.07460880052572×10^-07
ENSMUSG00000034457	Eda2r	-0.969528	7.21585352241648×10^-05
ENSMUSG00000034652	Cd300a	-0.895445	7.9150393050442×10^-06
ENSMUSG00000034706	Dnaic2	-0.390497	0.00453459
ENSMUSG00000034757	Tmub2	-0.169533	0.00950833
ENSMUSG00000034842	Art3	-0.399806	0.00219762
ENSMUSG00000034906	Ncaph	-1.3028	6.06439828350562×10^-05
ENSMUSG00000034908	Sidt2	-0.301993	2.76448415806134×10^-05
ENSMUSG00000034994	Eef2	-0.254291	0.0088654
ENSMUSG00000035041	Creb3l3	-1.0089	0.000102107
ENSMUSG00000035095	Fam167a	-0.945045	1.15420635997723×10^-09
ENSMUSG00000035109	Shc4	-0.914618	3.96511777041392×10^-05
ENSMUSG00000035305	Ror1	-0.514938	0.000386689
ENSMUSG00000035455	Fignl1	-1.13014	9.41019364860802×10^-05
ENSMUSG00000035521	Gnptg	-0.302693	0.000447173
ENSMUSG00000035540	Gc	-1.20783	9.81010403986596×10^-12
ENSMUSG00000035637	Grhpr	-0.310233	0.00942339
ENSMUSG00000035683	Melk	-1.62937	3.36228680946705×10^-05
ENSMUSG00000035783	Acta2	-0.912668	4.66959776764093×10^-06
ENSMUSG00000035934	Pknox2	-0.547145	0.00859114
ENSMUSG00000036026	Tmem63b	-0.171758	0.00154108
ENSMUSG00000036036	Zfp57	-1.2769	0.000704039
ENSMUSG00000036067	Slc2a6	-0.882746	6.48520836404056×10^-05
ENSMUSG00000036078	Sigmar1	-0.211542	0.00304401
ENSMUSG00000036223	Ska1	-2.10133	0.000147148
ENSMUSG00000036256	Igfbp7	-0.185194	0.00253933
ENSMUSG00000036298	Slc2a13	-0.326667	7.63565960492962×10^-05
ENSMUSG00000036330	Slc18a1	-0.326771	0.00949689
ENSMUSG00000036545	Adamts2	-0.918715	0.000651098
ENSMUSG00000036632	Alg5	-0.553014	0.000185172
ENSMUSG00000036699	Zcchc12	-0.64402	0.00363136
ENSMUSG00000036752	Tubb4b	-0.375036	0.00567054
ENSMUSG00000036777	Anln	-1.1537	9.63479409315985×10^-06
ENSMUSG00000036781	Rps27l	-0.451441	0.00306983
ENSMUSG00000036854	Hspb6	-0.441837	2.69710169295925×10^-05
ENSMUSG00000036880	Acaa2	-0.34432	0.000157476
ENSMUSG00000036896	C1qc	-0.432439	0.00635392
ENSMUSG00000036995	Asap3	-0.478268	0.00155069
ENSMUSG00000037016	Frem2	-1.11951	6.05282471365405×10^-05
ENSMUSG00000037032	Apbb1	-0.308757	5.12046316831879×10^-06
ENSMUSG00000037035	Inhbb	-1.00037	8.85747627902611×10^-06
ENSMUSG00000037300	Ttc13	-0.384557	0.000118212
ENSMUSG00000037313	Tacc3	-0.542359	0.000228235
ENSMUSG00000037351	Actr1b	-0.341771	0.000248195
ENSMUSG00000037362	Ccn3	-0.575682	0.00780552
ENSMUSG00000037379	Spon2	-0.652798	1.26365929030515×10^-05
ENSMUSG00000037408	Cnnm4	-0.32928	0.00518869
ENSMUSG00000037465	Klf10	-0.434134	0.009946
ENSMUSG00000037466	Tedc1	-0.601866	9.23362625772718×10^-05
ENSMUSG00000037474	Dtl	-1.66262	0.000107514
ENSMUSG00000037499	Nenf	-0.341724	0.00141167
ENSMUSG00000037544	Dlgap5	-1.67969	0.000130048
ENSMUSG00000037552	Plekhg2	-0.411064	0.00314878
ENSMUSG00000037613	Tnfrsf23	-0.877793	0.00085266
ENSMUSG00000037617	Spag1	-0.250609	0.00355155
ENSMUSG00000037628	Cdkn3	-1.39914	0.00111867
ENSMUSG00000037649	H2-DMa	-0.359772	0.00993668
ENSMUSG00000037716	Ccdc33	-1.23485	0.00254666
ENSMUSG00000037725	Ckap2	-1.29204	1.17242466279826×10^-05
ENSMUSG00000037736	Limch1	-0.321328	0.000936441
ENSMUSG00000037887	Dusp8	-0.431202	0.00103027
ENSMUSG00000037936	Scarb1	-0.267622	0.000202965
ENSMUSG00000037940	Inpp4b	-0.702279	0.000159062
ENSMUSG00000038007	Acer2	-0.535712	0.00120687
ENSMUSG00000038146	Notch3	-0.581783	0.000215034
ENSMUSG00000038150	Ormdl3	-0.391845	8.89919783903294×10^-07
ENSMUSG00000038156	Spon1	-0.749323	0.00138019
ENSMUSG00000038168	P3h2	-0.979276	3.74942559772312×10^-06
ENSMUSG00000038252	Ncapd2	-0.476179	0.00243429
ENSMUSG00000038295	Atg9b	-0.67812	0.00901805
ENSMUSG00000038312	Edem2	-0.472073	9.96611286975217×10^-08
ENSMUSG00000038370	Pcp4l1	-0.564622	0.000920285
ENSMUSG00000038372	Gmds	-0.536886	0.000247329
ENSMUSG00000038379	Ttk	-1.25231	0.000274372
ENSMUSG00000038393	Txnip	-1.26189	0.000110008
ENSMUSG00000038497	Tmco3	-0.161173	0.00531387
ENSMUSG00000038515	Grtp1	-0.217022	0.000806837
ENSMUSG00000038521	C1s1	-0.610991	0.00707702
ENSMUSG00000038527	C1rl	-0.805571	0.00305915
ENSMUSG00000038545	Cul7	-0.2435	0.00130314
ENSMUSG00000038602	Slc35f1	-0.335157	0.00414457
ENSMUSG00000038642	Ctss	-0.359355	0.00263305
ENSMUSG00000038702	Dsel	-0.41797	0.000153138
ENSMUSG00000038762	Abcf1	-0.211061	0.00932814
ENSMUSG00000038776	Ephx1	-0.29056	0.0058757
ENSMUSG00000038828	Tmem214	-0.334696	0.00793811
ENSMUSG00000038871	Bpgm	-0.324393	0.00203178
ENSMUSG00000038943	Prc1	-1.26528	0.00054677
ENSMUSG00000039109	F13a1	-1.18591	1.29631530847967×10^-05
ENSMUSG00000039187	Fanci	-1.33801	0.00129933
ENSMUSG00000039230	Tbcd	-0.220939	0.00466295
ENSMUSG00000039347	Atp6v0e2	-0.290183	0.00125656
ENSMUSG00000039396	Neil3	-1.18725	0.00120853
ENSMUSG00000039405	Prss23	-1.2143	7.27610865309514×10^-07
ENSMUSG00000039427	Alg1	-0.177679	0.00942666
ENSMUSG00000039682	Lap3	-0.317704	0.00437424
ENSMUSG00000039706	Ldb2	-0.386261	0.00920786
ENSMUSG00000039716	Dock3	-0.408537	0.00567464
ENSMUSG00000039745	Htatip2	-0.325221	0.000416005
ENSMUSG00000039748	Exo1	-1.19152	0.00247378
ENSMUSG00000039765	Cc2d2a	-0.287242	0.000130536
ENSMUSG00000039954	Stk32a	-0.371947	0.00136536
ENSMUSG00000039982	Dtx4	-0.399322	0.00140266
ENSMUSG00000040084	Bub1b	-1.35677	0.000196102
ENSMUSG00000040204	Pclaf	-1.24118	5.27323228751359×10^-05
ENSMUSG00000040260	Daam2	-0.463301	0.00215947
ENSMUSG00000040270	Bach2	-0.53171	0.0028993
ENSMUSG00000040280	Ndufa4l2	-0.533528	0.00149823
ENSMUSG00000040289	Hey1	-0.57364	0.000974066
ENSMUSG00000040412	5330417C22Rik	-0.269579	0.00461655
ENSMUSG00000040434	Large2	-0.268518	0.003743
ENSMUSG00000040435	Ppp1r15a	-0.282774	0.000838173
ENSMUSG00000040447	Spns2	-0.414521	0.00243429
ENSMUSG00000040740	Slc25a34	-1.50675	0.000749902
ENSMUSG00000040966	Slc22a2	-2.19437	1.44741881842242×10^-06
ENSMUSG00000041064	Pif1	-1.54475	0.00317425
ENSMUSG00000041120	Nbl1	-0.740933	8.82773090510686×10^-13
ENSMUSG00000041141	Pnmal1	-0.341195	0.00114822
ENSMUSG00000041219	Arhgap11a	-0.696493	0.000238929
ENSMUSG00000041261	Car8	-0.594747	0.000416005
ENSMUSG00000041324	Inhba	-1.49053	1.41537918045403×10^-11
ENSMUSG00000041343	Ankrd42	-0.316315	0.00289561
ENSMUSG00000041431	Ccnb1	-1.58375	4.04840753520464×10^-07
ENSMUSG00000041498	Kif14	-1.15081	0.00210898
ENSMUSG00000041654	Slc39a11	-0.633212	0.000940078
ENSMUSG00000041681	Iapp	-0.421621	0.000664601
ENSMUSG00000041696	Rasl12	-0.463735	0.00321667
ENSMUSG00000041741	Pde3a	-0.463926	0.000649972
ENSMUSG00000041762	Gpr155	-0.481493	7.77593395309507×10^-05
ENSMUSG00000041801	Phlda3	-0.975052	9.42411839100391×10^-08
ENSMUSG00000041841	Rpl37	-0.246308	0.00419291
ENSMUSG00000041859	Mcm3	-0.889661	0.000178108
ENSMUSG00000041895	Wipi1	-0.515426	0.00109438
ENSMUSG00000041992	Rapgef5	-0.434734	0.00252912
ENSMUSG00000042029	Ncapg2	-0.740715	0.00101053
ENSMUSG00000042078	Svop	-0.443144	6.47191790915946×10^-09
ENSMUSG00000042109	Csdc2	-0.481849	5.06981921533849×10^-05
ENSMUSG00000042286	Stab1	-0.657557	0.00024902
ENSMUSG00000042371	Slc5a10	-1.0308	0.00936346
ENSMUSG00000042385	Gzmk	-1.28525	0.00428994
ENSMUSG00000042485	Mustn1	-0.460737	0.00997296
ENSMUSG00000042489	Clspn	-1.50044	8.87964547225672×10^-05
ENSMUSG00000042515	Mum1l1	-0.614252	3.53771070792444×10^-05
ENSMUSG00000042638	Gucy2c	-0.853177	0.000257072
ENSMUSG00000042659	Arrdc4	-0.857406	0.00130314
ENSMUSG00000042734	Ttc9	-0.382109	4.17769117761292×10^-08
ENSMUSG00000042747	Krtcap2	-0.388785	0.000680076
ENSMUSG00000042750	Bex2	-0.304387	0.00232165
ENSMUSG00000043091	Tuba1c	-0.513996	0.000556036
ENSMUSG00000043398	Gpr135	-0.529542	4.4910877914022×10^-05
ENSMUSG00000043557	Mdga1	-2.21692	1.02011789306813×10^-05
ENSMUSG00000044201	Cdc25c	-1.45916	0.00141167
ENSMUSG00000044231	Nhlrc1	-0.372473	0.00506659
ENSMUSG00000044338	Aplnr	-0.571517	0.00245702
ENSMUSG00000044475	Ascc1	-0.334027	7.79658880375035×10^-05
ENSMUSG00000044816	D630023F18Rik	-0.612572	0.000119021
ENSMUSG00000044976	Wdr72	-2.24884	5.97020205248123×10^-06
ENSMUSG00000045007	Tubg2	-0.238557	0.00543591
ENSMUSG00000045128	Rpl18a	-0.291424	0.000191207
ENSMUSG00000045273	Cenph	-0.837211	0.00972591
ENSMUSG00000045328	Cenpe	-1.18986	0.000121291
ENSMUSG00000045438	Cox19	-0.230624	0.00492398
ENSMUSG00000045503	Sys1	-0.260572	0.00112598
ENSMUSG00000045594	Glb1	-0.372036	5.32524077749587×10^-06
ENSMUSG00000045751	Mms22l	-0.638745	0.00335856
ENSMUSG00000046179	E2f8	-1.497	1.40410391123247×10^-05
ENSMUSG00000046223	Plaur	-0.751364	0.00186132
ENSMUSG00000046275	Trarg1	-0.739762	1.02753331980013×10^-07
ENSMUSG00000046295	Ankle1	-1.40637	0.00735585
ENSMUSG00000046500	Fam19a4	-1.7412	0.00253933
ENSMUSG00000046610	Oacyl	-1.18209	1.35074125856396×10^-08
ENSMUSG00000046731	Kctd11	-0.248041	0.00307509
ENSMUSG00000046756	Mrps7	-0.272834	0.00338679
ENSMUSG00000046805	Mpeg1	-0.457499	0.000319664
ENSMUSG00000046841	Ckap4	-0.518691	6.54100056013433×10^-05
ENSMUSG00000046997	Spsb4	-0.823001	0.000159062
ENSMUSG00000047230	Cldn2	-0.71222	0.000102514
ENSMUSG00000047361	Gm973	-1.05355	2.17841096085709×10^-05
ENSMUSG00000047407	Tgif1	-0.61324	0.00322033
ENSMUSG00000047497	Adamts12	-1.16134	9.28363866011423×10^-06
ENSMUSG00000047613	A430005L14Rik	-0.305553	0.000581186
ENSMUSG00000047963	Stbd1	-0.802608	0.000209322
ENSMUSG00000048058	Ldlrad3	-1.00396	1.34514635013415×10^-13
ENSMUSG00000048096	Lmod1	-0.750647	0.00941285
ENSMUSG00000048108	Tmem72	-1.22052	0.00837542
ENSMUSG00000048126	Col6a3	-1.13151	0.00141167
ENSMUSG00000048277	Syngr2	-0.178369	0.00886195
ENSMUSG00000048327	Ckap2l	-1.38898	0.000310965
ENSMUSG00000048332	Lhfp	-0.511813	0.00247873
ENSMUSG00000048450	Msx1	-1.07177	0.00154108
ENSMUSG00000048458	Inka2	-0.703501	1.24861340223565×10^-06
ENSMUSG00000048482	Bdnf	-0.787647	0.00752957
ENSMUSG00000048486	Fitm2	-0.254538	0.00428061
ENSMUSG00000048537	Phldb1	-0.30688	0.00773052
ENSMUSG00000048758	Rpl29	-0.339484	0.000480089
ENSMUSG00000048834	Vstm2a	-1.48813	2.70592011795109×10^-10
ENSMUSG00000048922	Cdca2	-1.02539	0.00308474
ENSMUSG00000048978	Nrsn1	-0.595656	1.31642098117613×10^-05
ENSMUSG00000049047	Armcx3	-0.367305	0.00639031
ENSMUSG00000049382	Krt8	-0.316337	0.000496825
ENSMUSG00000049521	Cdc42ep1	-0.406719	0.00481902
ENSMUSG00000049649	Gpr3	-1.24856	0.00158652
ENSMUSG00000049723	Mmp12	-0.919078	2.61268144169797×10^-06
ENSMUSG00000049811	Fam161a	-0.395547	0.00241611
ENSMUSG00000050107	Haspin	-1.86519	6.3594211587596×10^-07
ENSMUSG00000050234	Gja4	-0.59237	0.000951842
ENSMUSG00000050315	Synpo2	-0.429683	0.00409271
ENSMUSG00000050335	Lgals3	-0.921024	0.000970534
ENSMUSG00000050394	Armcx6	-0.316101	0.00208776
ENSMUSG00000050410	Tcf19	-0.824334	1.0305321906214×10^-05
ENSMUSG00000050711	Scg2	-0.389328	0.000150132
ENSMUSG00000050730	Arhgap42	-0.644165	0.00294419
ENSMUSG00000050751	Pgbd5	-0.238023	9.64475619529646×10^-07
ENSMUSG00000050777	Tmem37	-0.557074	0.0010362
ENSMUSG00000051185	Fam174a	-0.2772	0.0024062
ENSMUSG00000051220	Ercc6l	-1.0555	0.00404666
ENSMUSG00000051335	Gfod1	-0.334223	0.00323892
ENSMUSG00000051373	Plpp7	-0.416289	0.000772932
ENSMUSG00000051378	Kif18b	-1.62697	1.40237149600568×10^-05
ENSMUSG00000051517	Arhgef39	-1.12516	0.00915244
ENSMUSG00000051703	Tmem198	-0.536631	0.00273966
ENSMUSG00000052142	Rasal3	-0.440439	0.00101623
ENSMUSG00000052160	Pld4	-0.718975	0.00376375
ENSMUSG00000052310	Slc39a1	-0.161325	0.00533639
ENSMUSG00000053716	Dusp7	-0.363189	0.00238593
ENSMUSG00000054008	Ndst1	-0.212083	0.00813617
ENSMUSG00000054065	Pkp3	-0.305177	0.00571148
ENSMUSG00000054099	Slc25a40	-0.247315	0.00513456
ENSMUSG00000054364	Rhob	-0.358239	0.00504008
ENSMUSG00000054555	Adam12	-0.524233	0.00942181
ENSMUSG00000055022	Cntn1	-0.27619	0.000473785
ENSMUSG00000055254	Ntrk2	-0.247841	0.00779034
ENSMUSG00000055312	Them7	-0.561983	0.00440828
ENSMUSG00000055491	Pprc1	-0.38892	0.00174286
ENSMUSG00000055912	Tmem150a	-0.416801	0.00596515
ENSMUSG00000056310	Tyw1	-0.270293	0.00376375
ENSMUSG00000056394	Lig1	-0.357409	0.00585946
ENSMUSG00000056481	Cd248	-0.900641	1.70648533134241×10^-07
ENSMUSG00000056629	Fkbp2	-0.357375	0.00362093
ENSMUSG00000056737	Capg	-0.411089	0.0025577
ENSMUSG00000056752	Dnah9	-0.779287	1.52085755434552×10^-05
ENSMUSG00000057594	Arl16	-0.289251	0.00735346
ENSMUSG00000057751	Megf6	-1.66018	5.28554249010356×10^-08
ENSMUSG00000058056	Palld	-0.495168	0.00429725
ENSMUSG00000058070	Eml1	-0.193526	0.00375981
ENSMUSG00000058145	Adamts17	-0.430212	0.00428994
ENSMUSG00000058290	Espl1	-1.27137	7.9150393050442×10^-06
ENSMUSG00000058297	Spock2	-0.304379	0.00104618
ENSMUSG00000058571	Gpc6	-0.699577	0.000191662
ENSMUSG00000059070	Rpl18	-0.335633	0.00019432
ENSMUSG00000059316	Slc27a4	-0.28071	0.00772521
ENSMUSG00000059325	Hopx	-0.389835	0.000267272
ENSMUSG00000059895	Ptp4a3	-0.441331	0.00165278
ENSMUSG00000061119	Prcp	-0.410191	0.00382725
ENSMUSG00000061306	Slc38a10	-0.308284	0.00640953
ENSMUSG00000061414	Cracr2a	-0.743036	0.00423996
ENSMUSG00000061603	Akap6	-0.610084	9.05360013638878×10^-05
ENSMUSG00000061808	Ttr	-0.854915	0.000406774
ENSMUSG00000062031	Pgghg	-0.268533	0.000829732
ENSMUSG00000062203	Gspt1	-0.419779	0.00107385
ENSMUSG00000062248	Cks2	-1.09257	0.00565144
ENSMUSG00000062510	Nsl1	-0.940882	0.00170937
ENSMUSG00000062515	Fabp4	-1.16542	4.1448289871696×10^-26
ENSMUSG00000062867	Impdh2	-0.333139	0.00892784
ENSMUSG00000063296	Tmem117	-0.372572	0.000107514
ENSMUSG00000063428	Ddo	-0.419477	0.000270222
ENSMUSG00000063457	Rps15	-0.260896	0.00108278
ENSMUSG00000063681	Crb1	-0.340683	0.00540216
ENSMUSG00000063727	Tnfrsf11b	-0.500471	0.00323628
ENSMUSG00000063873	Slc24a3	-0.616431	0.000207266
ENSMUSG00000063975	Slco1a5	-0.744818	0.00130282
ENSMUSG00000064215	Ifi27	-0.29529	0.00140553
ENSMUSG00000064272	Gpbar1	-1.7697	0.000195622
ENSMUSG00000067274	Rplp0	-0.452271	0.000268051
ENSMUSG00000067370	B3galt4	-0.348881	0.00275111
ENSMUSG00000067377	Tspan6	-0.610687	6.98979733626258×10^-06
ENSMUSG00000067780	Pi15	-0.937193	5.11367474778723×10^-06
ENSMUSG00000067818	Myl9	-0.800664	6.67141582483766×10^-10
ENSMUSG00000068101	Cenpm	-1.11916	5.97020205248123×10^-06
ENSMUSG00000068196	Col8a1	-0.500542	1.13080532027816×10^-07
ENSMUSG00000068290	Ddrgk1	-0.249467	0.00568639
ENSMUSG00000068328	Aup1	-0.18998	0.00964821
ENSMUSG00000068329	Htra2	-0.373807	0.00733243
ENSMUSG00000068523	Gng5	-0.254672	0.00794485
ENSMUSG00000068744	Psrc1	-1.15308	0.00551553
ENSMUSG00000069867	Pabpn1l	-0.932075	0.00632332
ENSMUSG00000069910	Spdl1	-0.911434	0.000263485
ENSMUSG00000070423	Olfr558	-0.52491	0.00836584
ENSMUSG00000070424	Art5	-1.35008	4.15599107823804×10^-06
ENSMUSG00000071073	Lrrc73	-0.336828	0.00759552
ENSMUSG00000071074	Yipf3	-0.279898	0.00188866
ENSMUSG00000071644	Eef1g	-0.37444	0.00152156
ENSMUSG00000071648	Rom1	-0.281905	0.00171953
ENSMUSG00000071847	Apcdd1	-0.737985	2.4757202191338×10^-07
ENSMUSG00000072082	Ccnf	-1.60197	5.28554249010356×10^-08
ENSMUSG00000072115	Ang	-0.231639	0.00989813
ENSMUSG00000072694	1500011B03Rik	-0.300407	0.00723044
ENSMUSG00000072941	Sod3	-0.629664	0.00321652
ENSMUSG00000072980	Oip5	-1.50879	0.00140853
ENSMUSG00000073433	Arhgdig	-0.577109	3.02111809611637×10^-07
ENSMUSG00000073481	2021-03-02	-0.321332	0.0025372
ENSMUSG00000073530	Pappa2	-0.786657	0.00674538
ENSMUSG00000074063	Osgin1	-0.524509	0.00166351
ENSMUSG00000074102	Rbm15b	-0.31948	0.00162087
ENSMUSG00000074364	Ehd2	-0.448049	0.00923457
ENSMUSG00000074476	Spc24	-0.896472	3.21275857440606×10^-07
ENSMUSG00000074505	Fat3	-1.45357	1.91282800979716×10^-08
ENSMUSG00000074649	BC029722	-0.282429	0.000899731
ENSMUSG00000074802	Gas2l3	-1.10219	9.28363866011423×10^-06
ENSMUSG00000074884	Serf2	-0.302031	0.00238626
ENSMUSG00000075467	Dnlz	-0.263794	0.00075833
ENSMUSG00000075702	Selenom	-0.45383	0.00107085
ENSMUSG00000078252	Krtap17-1	-1.56425	1.33966693177984×10^-05
ENSMUSG00000078584	AU022252	-0.228344	0.00867121
ENSMUSG00000079262	Slco1a6	-0.390071	0.000844078
ENSMUSG00000079442	St6galnac4	-0.275543	0.00248641
ENSMUSG00000079523	Tmsb10	-0.50502	0.00338679
ENSMUSG00000079553	Kifc1	-1.51253	2.2734983115678×10^-05
ENSMUSG00000079620	Muc4	-0.726986	0.00477992
ENSMUSG00000090958	Lrrc32	-0.459346	0.00831344
ENSMUSG00000091337	Eid1	-0.338007	0.00637458
ENSMUSG00000093674	Rpl41	-0.359108	0.00165278
ENSMUSG00000097789	Gm2115	-1.27333	4.0925868475779×10^-05
ENSMUSG00000098557	Kctd12	-0.471315	0.0012837
ENSMUSG00000108929	Cc2d2b	-0.478343	0.00441781
ENSMUSG00000109446	Gm9195	-4.15091	8.29911096669742×10^-10
ENSMUSG00000000184	Ccnd2	0.251978	0.000594469
ENSMUSG00000000197	Nalcn	0.223968	0.000209322
ENSMUSG00000000340	Dbt	0.360046	8.4624984951177×10^-05
ENSMUSG00000000346	Dazap2	0.246239	0.0033436
ENSMUSG00000000386	Mx1	0.757512	3.89966040780097×10^-05
ENSMUSG00000000394	Gcg	1.00043	2.37318501206227×10^-12
ENSMUSG00000000627	Sema4f	0.483931	0.00997296
ENSMUSG00000000804	Usp32	0.1939	0.0027615
ENSMUSG00000001260	Gabrg1	0.810731	0.00100563
ENSMUSG00000001504	Irx2	0.869111	7.03221367445421×10^-09
ENSMUSG00000001663	Gstt1	0.406173	0.00757839
ENSMUSG00000001986	Gria3	0.718656	3.84072241066712×10^-06
ENSMUSG00000002006	Pdzd4	0.232437	0.000627664
ENSMUSG00000002028	Kmt2a	0.344501	0.00788832
ENSMUSG00000002107	Celf2	0.305074	3.61087496634313×10^-05
ENSMUSG00000002266	Zim1	0.966077	3.93397145482019×10^-07
ENSMUSG00000002565	Scin	0.748014	0.00809403
ENSMUSG00000002769	Gnmt	0.558307	0.00588167
ENSMUSG00000003153	Slc2a3	0.853256	8.45634430897512×10^-06
ENSMUSG00000003228	Grk5	0.503443	0.000103378
ENSMUSG00000003279	Dlgap1	0.414242	0.00631788
ENSMUSG00000003282	Plag1	0.62783	7.73955309820465×10^-05
ENSMUSG00000003418	St8sia6	0.375542	0.000993243
ENSMUSG00000003660	Snrnp200	0.247516	3.87165760963694×10^-05
ENSMUSG00000003778	Brd8	0.207798	0.00707702
ENSMUSG00000003849	Nqo1	0.59924	0.00230343
ENSMUSG00000003929	Zfp81	0.299992	0.00524243
ENSMUSG00000003934	Efnb3	0.694672	2.18053242597049×10^-06
ENSMUSG00000004035	Gstm7	0.491626	0.000624605
ENSMUSG00000004043	Stat5a	0.373735	0.00248521
ENSMUSG00000004110	Cacna1e	0.812609	0.0049073
ENSMUSG00000004113	Cacna1b	0.408016	0.00367458
ENSMUSG00000004347	Pde1c	0.616258	2.33342972533902×10^-07
ENSMUSG00000004366	Sst	0.652743	0.000839422
ENSMUSG00000004631	Sgce	0.504899	0.00010449
ENSMUSG00000005125	Ndrg1	0.298355	0.00101638
ENSMUSG00000005220	Corin	0.849357	3.94379132605136×10^-12
ENSMUSG00000005533	Igf1r	0.392851	0.000122529
ENSMUSG00000005553	Atp4a	0.684073	7.86364141436599×10^-06
ENSMUSG00000005672	Kit	0.644562	0.00019333
ENSMUSG00000005836	Gata6	0.538774	2.34578172729405×10^-08
ENSMUSG00000006378	Gcat	0.453015	0.00899703
ENSMUSG00000006423	C330007P06Rik	0.180374	0.00953253
ENSMUSG00000006611	Hfe	0.305138	0.000224926
ENSMUSG00000006717	Acot13	0.315109	0.00138842
ENSMUSG00000006920	Ezh1	0.258618	0.00127462
ENSMUSG00000007207	Stx1a	0.416581	0.000734195
ENSMUSG00000008730	Hipk1	0.125967	0.00488466
ENSMUSG00000009246	Trpm5	1.17338	5.54039518248986×10^-10
ENSMUSG00000009378	Slc16a12	0.158449	0.00338679
ENSMUSG00000009569	Mrtfb	0.214761	0.0080829
ENSMUSG00000009628	Tex15	0.928416	4.9068100986052×10^-12
ENSMUSG00000009734	Pou6f2	1.01391	2.74640941912807×10^-08
ENSMUSG00000010066	Cacna2d2	0.735211	1.21541903367448×10^-11
ENSMUSG00000010175	Prox1	0.337772	0.000120874
ENSMUSG00000010505	Myt1	0.411508	0.00164046
ENSMUSG00000012350	Ehf	0.326084	0.00209517
ENSMUSG00000013419	Zfp651	0.389398	0.0035522
ENSMUSG00000014353	Tmem87b	0.190234	0.00904371
ENSMUSG00000014592	Camta1	0.311711	0.00861813
ENSMUSG00000014599	Csf1	0.584809	0.0049073
ENSMUSG00000014773	Dll1	0.443999	0.00728912
ENSMUSG00000015002	Efr3a	0.232444	0.000920433
ENSMUSG00000015243	Abca1	0.417036	0.00133429
ENSMUSG00000015405	Ace2	0.692307	3.94379132605136×10^-12
ENSMUSG00000015484	Fam163a	0.460969	0.00618607
ENSMUSG00000015568	Lpl	1.07311	2.20125904014512×10^-12
ENSMUSG00000015619	Gata3	1.35521	0.000265755
ENSMUSG00000015829	Tnr	0.815753	3.11686954295504×10^-13
ENSMUSG00000015879	Fam184b	1.09302	1.71851146699665×10^-07
ENSMUSG00000016024	Lbp	0.7459	2.48722936820241×10^-06
ENSMUSG00000016255	Tubb1	0.66969	0.00575705
ENSMUSG00000016349	Eef1a2	0.398354	0.00429088
ENSMUSG00000016496	Cd274	0.490291	0.000107822
ENSMUSG00000017144	Rnd3	0.477056	0.00340243
ENSMUSG00000017400	Stac2	1.92144	1.22080837446904×10^-08
ENSMUSG00000017453	Pipox	1.25287	0.00037248
ENSMUSG00000018474	Chd3	0.345371	0.000116426
ENSMUSG00000018501	Ncor1	0.216546	9.22633757782144×10^-05
ENSMUSG00000018548	Trim37	0.327535	0.000149939
ENSMUSG00000018581	Dnah11	0.768278	2.26937323850434×10^-06
ENSMUSG00000018634	Crhr1	1.72788	1.34135262120148×10^-09
ENSMUSG00000018822	Sfrp5	0.44809	0.00908136
ENSMUSG00000018999	Slc35b4	0.210345	0.00215947
ENSMUSG00000019539	Rcn3	0.460112	5.9832595242813×10^-05
ENSMUSG00000019577	Pdk4	0.674657	0.000437806
ENSMUSG00000019841	Rev3l	0.269556	0.000182261
ENSMUSG00000019889	Ptprk	0.41485	8.01505818303245×10^-06
ENSMUSG00000019913	Sim1	0.452126	0.00103632
ENSMUSG00000019944	Rhobtb1	0.401243	3.35182545530198×10^-10
ENSMUSG00000019987	Arg1	0.54658	0.00030926
ENSMUSG00000020032	Nuak1	0.259793	0.00215439
ENSMUSG00000020063	Sirt1	0.28262	0.00131699
ENSMUSG00000020097	Sgpl1	0.43401	1.3700639957585×10^-05
ENSMUSG00000020102	Slc16a7	0.628466	6.80872662084094×10^-05
ENSMUSG00000020121	Srgap1	0.461397	2.27621509130672×10^-05
ENSMUSG00000020173	Cobl	0.362174	0.000714609
ENSMUSG00000020176	Grb10	0.474723	1.34514635013415×10^-13
ENSMUSG00000020181	Nav3	0.607298	4.15913979645856×10^-05
ENSMUSG00000020183	Cpm	0.764262	5.29150682287975×10^-05
ENSMUSG00000020262	Adarb1	0.347908	0.00902568
ENSMUSG00000020297	Nsg2	1.13344	1.83262278447422×10^-05
ENSMUSG00000020407	Upp1	0.759692	1.21541903367448×10^-11
ENSMUSG00000020413	Hus1	0.267007	0.00165278
ENSMUSG00000020435	Osbp2	0.478884	0.00277891
ENSMUSG00000020532	Acaca	0.187704	0.00780921
ENSMUSG00000020593	Lpin1	0.394152	0.0025372
ENSMUSG00000020598	Nrcam	0.430538	0.00794485
ENSMUSG00000020607	Fam84a	0.638362	1.35074125856396×10^-08
ENSMUSG00000020641	Rsad2	0.633334	0.00745689
ENSMUSG00000020716	Nf1	0.278278	2.42447209019346×10^-06
ENSMUSG00000020723	Cacng4	0.669717	7.11705038758822×10^-05
ENSMUSG00000020732	Rab37	0.555166	0.00661489
ENSMUSG00000020790	Ankfy1	0.152656	0.0027615
ENSMUSG00000020814	Mxra7	0.488198	0.00130314
ENSMUSG00000020919	Stat5b	0.253902	0.00662623
ENSMUSG00000020962	Gtf2a1	0.277785	0.00940776
ENSMUSG00000021048	Mthfd1	0.307113	0.00195899
ENSMUSG00000021069	Pygl	0.67318	0.000690663
ENSMUSG00000021097	Clmn	0.416239	0.00729836
ENSMUSG00000021182	Ccdc88c	0.502358	0.00196351
ENSMUSG00000021196	Pfkp	0.269854	0.00271927
ENSMUSG00000021198	Unc79	0.236051	0.000673348
ENSMUSG00000021209	Ppp4r4	0.274753	0.00383601
ENSMUSG00000021238	Aldh6a1	0.276656	0.00173994
ENSMUSG00000021263	Degs2	0.411847	0.00661489
ENSMUSG00000021286	Zfyve21	0.453012	0.0035971
ENSMUSG00000021337	Scgn	0.293162	0.00428994
ENSMUSG00000021414	Fam217a	1.04127	0.00733832
ENSMUSG00000021466	Ptch1	0.293849	0.00375981
ENSMUSG00000021470	Ercc6l2	0.220051	0.00396171
ENSMUSG00000021676	Iqgap2	0.233034	0.00104407
ENSMUSG00000021700	Rab3c	0.420028	8.95597587814551×10^-06
ENSMUSG00000021728	Emb	0.251062	1.37860063073196×10^-05
ENSMUSG00000021733	Slc4a7	0.368043	2.14498676979431×10^-05
ENSMUSG00000021756	Il6st	0.283821	1.06483257109859×10^-07
ENSMUSG00000021763	BC067074	0.962957	3.13899176165662×10^-05
ENSMUSG00000021767	Kat6b	0.223596	0.00137986
ENSMUSG00000021779	Thrb	0.324102	0.000597184
ENSMUSG00000021789	Sftpa1	1.15363	0.00133879
ENSMUSG00000021830	Txndc16	0.278049	0.00453459
ENSMUSG00000021913	Ogdhl	0.310165	0.00294812
ENSMUSG00000021983	Atp8a2	0.554591	4.62810833464297×10^-06
ENSMUSG00000021986	Amer2	0.393167	0.000480089
ENSMUSG00000021990	Spata13	0.48468	0.000542403
ENSMUSG00000021991	Cacna2d3	0.672891	0.00589152
ENSMUSG00000022026	Olfm4	0.419039	0.00937484
ENSMUSG00000022043	Trim35	0.321001	1.71851146699665×10^-07
ENSMUSG00000022054	Nefm	0.256589	0.00521773
ENSMUSG00000022180	Slc7a8	0.244929	0.000942108
ENSMUSG00000022210	Dhrs4	0.267691	0.00428994
ENSMUSG00000022237	Ankrd33b	0.254396	0.000290213
ENSMUSG00000022315	Slc30a8	0.349	3.87165760963694×10^-05
ENSMUSG00000022350	Washc5	0.183018	0.00326711
ENSMUSG00000022353	Mtss1	0.287098	0.000655045
ENSMUSG00000022435	Upk3a	0.995823	3.66271357957997×10^-12
ENSMUSG00000022456	2021-09-03	0.555806	0.000207266
ENSMUSG00000022508	Bcl6	0.626862	0.00452034
ENSMUSG00000022575	Gsdmd	0.48682	0.00350875
ENSMUSG00000022629	Kif21a	0.22742	0.000299736
ENSMUSG00000022636	Alcam	0.352581	0.00317425
ENSMUSG00000022641	Bbx	0.1892	0.00127462
ENSMUSG00000022708	Zbtb20	0.331056	0.000202721
ENSMUSG00000022762	Ncam2	0.576277	0.00322824
ENSMUSG00000022766	Serpind1	0.667532	0.00791549
ENSMUSG00000022788	Fgd4	0.288	0.00148075
ENSMUSG00000022829	Stxbp5l	0.988659	5.20087077810101×10^-14
ENSMUSG00000022864	D16Ertd472e	0.504695	0.00901805
ENSMUSG00000022883	Robo1	0.197896	0.0070487
ENSMUSG00000022973	Synj1	0.278204	2.48469019827446×10^-05
ENSMUSG00000023122	Sult1c2	1.04353	0.00317425
ENSMUSG00000023159	Psg29	1.82924	0.000892686
ENSMUSG00000023460	Rab12	0.326013	0.0028993
ENSMUSG00000023921	Mut	0.184507	0.00756983
ENSMUSG00000023960	Enpp5	0.227817	0.00395993
ENSMUSG00000023965	Fbxl17	0.186353	0.00114563
ENSMUSG00000024030	Abcg1	0.18391	0.00984997
ENSMUSG00000024044	Epb41l3	0.342369	6.14761737206688×10^-05
ENSMUSG00000024064	Galnt14	0.373687	9.17847958120151×10^-05
ENSMUSG00000024104	Washc2	0.205341	0.00907055
ENSMUSG00000024109	Nrxn1	0.301146	1.06420013150801×10^-05
ENSMUSG00000024112	Cacna1h	0.613319	0.000185627
ENSMUSG00000024120	Lrpprc	0.314861	0.000106128
ENSMUSG00000024177	Nme4	0.427679	0.00428994
ENSMUSG00000024180	Tmem8	0.252427	0.00149823
ENSMUSG00000024197	Plin3	0.304488	0.00303273
ENSMUSG00000024240	Epc1	0.18317	0.00743939
ENSMUSG00000024251	Thada	0.256933	0.000806387
ENSMUSG00000024298	Zfp871	0.270822	0.0028993
ENSMUSG00000024306	Ccdc178	0.616297	5.82894216049055×10^-05
ENSMUSG00000024376	Epb41l4a	0.425787	0.00469968
ENSMUSG00000024423	Impact	0.338234	4.30089105617368×10^-05
ENSMUSG00000024483	Ankhd1	0.210931	0.00305567
ENSMUSG00000024491	Rbm27	0.206992	0.00471492
ENSMUSG00000024500	Ppp2r2b	0.512499	0.000138536
ENSMUSG00000024513	Mbd2	0.226574	0.00769139
ENSMUSG00000024855	Pacs1	0.244667	0.00619821
ENSMUSG00000024892	Pcx	0.524133	3.04929907310015×10^-06
ENSMUSG00000024899	Papss2	0.365684	5.86727298674473×10^-06
ENSMUSG00000024924	Vldlr	0.681695	1.16553176493334×10^-10
ENSMUSG00000024990	Rbp4	0.452964	0.000102514
ENSMUSG00000025086	Trub1	0.281292	0.000516511
ENSMUSG00000025092	Hspa12a	0.550089	0.000159062
ENSMUSG00000025139	Tollip	0.147761	0.00249881
ENSMUSG00000025202	Scd3	0.449547	0.00193989
ENSMUSG00000025203	Scd2	0.316524	0.00317425
ENSMUSG00000025217	Btrc	0.206509	0.0017508
ENSMUSG00000025235	Bbs4	0.251384	0.00283631
ENSMUSG00000025255	Zfhx4	0.716477	0.00197565
ENSMUSG00000025323	Sp4	0.448081	0.000310965
ENSMUSG00000025370	Cdh9	0.777103	0.0010419
ENSMUSG00000025498	Irf7	0.481632	0.00568189
ENSMUSG00000025551	Fgf14	0.797644	0.000406774
ENSMUSG00000025558	Dock9	0.237229	0.000447173
ENSMUSG00000025582	Nptx1	0.534545	0.000107822
ENSMUSG00000025586	Cpeb1	0.284171	0.00428994
ENSMUSG00000025656	Arhgef9	0.314995	0.000424764
ENSMUSG00000025716	Myo3a	1.82921	8.7594423065345×10^-09
ENSMUSG00000025789	St8sia2	0.779905	0.00335673
ENSMUSG00000025812	Pard3	0.277996	0.00146933
ENSMUSG00000025815	Dhtkd1	0.2759	0.00990199
ENSMUSG00000025909	Sntg1	0.547936	0.000424154
ENSMUSG00000025932	Eya1	0.621057	2.22258521848001×10^-05
ENSMUSG00000025949	Pikfyve	0.325198	0.000230962
ENSMUSG00000026004	Kansl1l	0.328454	0.00191661
ENSMUSG00000026023	Cdk15	0.769516	0.000593792
ENSMUSG00000026058	Khdrbs2	0.84724	0.00121542
ENSMUSG00000026113	Inpp4a	0.403645	0.000653779
ENSMUSG00000026303	Mlph	1.3614	0.00190113
ENSMUSG00000026312	Cdh7	1.15176	1.0305321906214×10^-05
ENSMUSG00000026313	Hdac4	0.262345	0.00286503
ENSMUSG00000026430	Rassf5	0.466265	0.00151988
ENSMUSG00000026432	Avpr1b	0.840741	7.55833515905×10^-05
ENSMUSG00000026473	Glul	0.349112	0.00129046
ENSMUSG00000026579	F5	0.76717	8.45634430897512×10^-06
ENSMUSG00000026600	Soat1	0.444977	1.7089103631506×10^-09
ENSMUSG00000026627	Tmem206	0.459037	1.01911392846227×10^-06
ENSMUSG00000026649	Cfap126	0.459992	0.00023331
ENSMUSG00000026812	Tsc1	0.284333	2.98755320937488×10^-05
ENSMUSG00000026824	Kcnj3	0.463853	0.000439481
ENSMUSG00000026825	Dnm1	0.638857	0.00215947
ENSMUSG00000026827	Gpd2	0.539173	3.93951526821605×10^-06
ENSMUSG00000026834	Acvr1c	0.73323	3.20211167770961×10^-05
ENSMUSG00000026896	Ifih1	0.446456	1.25432700768531×10^-05
ENSMUSG00000026950	Neb	0.604221	0.00267257
ENSMUSG00000026969	Fam166a	0.885832	8.38406181249498×10^-05
ENSMUSG00000026979	Psd4	0.683466	0.00145684
ENSMUSG00000026980	Ly75	0.726246	7.55833515905×10^-05
ENSMUSG00000027166	Dnajc24	0.561558	3.13571513832477×10^-05
ENSMUSG00000027210	Meis2	0.301216	3.09720158194658×10^-07
ENSMUSG00000027296	Itpka	0.653831	0.000993243
ENSMUSG00000027309	4930402H24Rik	0.257519	0.00317425
ENSMUSG00000027312	Atrn	0.168685	0.00564518
ENSMUSG00000027332	Ivd	0.401843	3.28364583168799×10^-06
ENSMUSG00000027376	Prom2	0.682623	0.00149823
ENSMUSG00000027381	Bcl2l11	0.49019	0.00307936
ENSMUSG00000027524	Edn3	0.592345	1.63134258524979×10^-06
ENSMUSG00000027577	Chrna4	1.60872	8.15921057094297×10^-05
ENSMUSG00000027584	Oprl1	1.19533	8.28230910261885×10^-05
ENSMUSG00000027690	Slc2a2	0.672857	7.1453047395056×10^-06
ENSMUSG00000027692	Tnik	0.441217	1.3700639957585×10^-05
ENSMUSG00000027709	Mccc1	0.210949	0.00375981
ENSMUSG00000027784	Ppm1l	0.25217	6.42241549818526×10^-08
ENSMUSG00000027799	Nbea	0.170934	0.00237618
ENSMUSG00000027858	Tspan2	0.370526	0.00500894
ENSMUSG00000027882	Stxbp3	0.345982	7.02165555459239×10^-05
ENSMUSG00000027931	Npr1	0.441141	0.00127327
ENSMUSG00000027965	Olfm3	1.37827	0.000219789
ENSMUSG00000028011	Tdo2	0.656029	0.00328378
ENSMUSG00000028088	Fmo5	0.427939	0.00725454
ENSMUSG00000028127	Abcd3	0.180239	0.00531387
ENSMUSG00000028128	F3	0.61204	0.000108655
ENSMUSG00000028164	Manba	0.281136	0.00117021
ENSMUSG00000028179	Cth	1.12757	1.02157069292332×10^-06
ENSMUSG00000028354	Fmn2	0.351767	1.47937920828188×10^-06
ENSMUSG00000028358	Zfp618	0.415543	0.00340243
ENSMUSG00000028373	Astn2	0.593432	0.00299486
ENSMUSG00000028385	Snx30	0.333613	3.20478589402783×10^-06
ENSMUSG00000028399	Ptprd	0.696151	4.12936838946269×10^-09
ENSMUSG00000028427	Aqp7	0.986319	0.00335856
ENSMUSG00000028519	Dab1	1.05032	4.55413512702866×10^-05
ENSMUSG00000028530	Jak1	0.210656	0.00031325
ENSMUSG00000028630	Dyrk2	0.256503	0.00659157
ENSMUSG00000028635	Edn2	1.23831	0.00120793
ENSMUSG00000028645	Slc2a1	0.419651	7.88154434454749×10^-05
ENSMUSG00000028664	Ephb2	0.510839	0.00856622
ENSMUSG00000028701	Lurap1	0.53494	9.5337362276691×10^-07
ENSMUSG00000028737	Aldh4a1	0.334647	1.12995289964841×10^-05
ENSMUSG00000028753	Vwa5b1	1.02691	0.00052399
ENSMUSG00000028804	Csmd2	0.365573	0.00249881
ENSMUSG00000028864	Hgf	0.528775	0.00898008
ENSMUSG00000028906	Epb41	0.193577	0.00102417
ENSMUSG00000028944	Prkag2	0.240827	0.000316514
ENSMUSG00000028982	Slc25a33	0.768849	0.000614585
ENSMUSG00000028995	Fam126a	0.278353	0.00596856
ENSMUSG00000029093	Sorcs2	0.398855	0.00375981
ENSMUSG00000029104	Htt	0.160362	0.00380519
ENSMUSG00000029153	Ociad2	0.322897	0.00419928
ENSMUSG00000029167	Ppargc1a	0.850729	0.000121291
ENSMUSG00000029168	Dpysl5	0.672647	0.00510607
ENSMUSG00000029190	D5Ertd579e	0.234803	0.00939936
ENSMUSG00000029195	Klb	0.674046	3.7010270823023×10^-06
ENSMUSG00000029273	Sult1d1	0.500208	0.00232617
ENSMUSG00000029335	Bmp3	0.6198	2.08486120235353×10^-06
ENSMUSG00000029370	Rassf6	0.299868	0.00521818
ENSMUSG00000029467	Atp2a2	0.2924	5.71858310506256×10^-05
ENSMUSG00000029505	Ep400	0.20287	0.0010362
ENSMUSG00000029659	Medag	0.650846	0.00495759
ENSMUSG00000029729	Zkscan1	0.217292	0.00512124
ENSMUSG00000029776	Hibadh	0.198331	0.00243429
ENSMUSG00000029780	Nt5c3	0.21468	0.00701204
ENSMUSG00000029787	Avl9	0.212254	0.00493581
ENSMUSG00000029819	Npy	1.42481	1.73725647188962×10^-08
ENSMUSG00000029847	Slc23a4	1.27607	0.00120423
ENSMUSG00000029919	Hpgds	0.6177	0.000797628
ENSMUSG00000029923	Rab19	0.735965	0.000270739
ENSMUSG00000030000	Add2	0.633885	0.00141167
ENSMUSG00000030067	Foxp1	0.290818	1.1098109641793×10^-05
ENSMUSG00000030088	Aldh1l1	1.84814	2.79576199933279×10^-05
ENSMUSG00000030102	Itpr1	0.725622	1.56213768183812×10^-08
ENSMUSG00000030180	Kdm5a	0.22771	0.000516511
ENSMUSG00000030223	Ptpro	0.597232	0.00127991
ENSMUSG00000030226	Lmo3	0.990653	0.00149823
ENSMUSG00000030228	Pik3c2g	0.283436	0.00687499
ENSMUSG00000030259	Rassf8	0.171134	0.00399294
ENSMUSG00000030494	Rhpn2	0.213546	0.00429658
ENSMUSG00000030513	Pcsk6	0.482497	0.000673348
ENSMUSG00000030516	Tjp1	0.172788	0.003723
ENSMUSG00000030541	Idh2	0.283961	0.00717612
ENSMUSG00000030559	Rab38	1.09102	0.000610855
ENSMUSG00000030630	Fah	0.273086	0.00774709
ENSMUSG00000030779	Rbbp6	0.207786	0.00288711
ENSMUSG00000030793	Pycard	0.752373	0.000859553
ENSMUSG00000030861	Acadsb	0.25707	2.3287026256294×10^-06
ENSMUSG00000030865	Chp2	1.15109	0.00961227
ENSMUSG00000031066	Usp11	0.515343	3.15195818765757×10^-10
ENSMUSG00000031099	Smarca1	0.487695	8.89919783903294×10^-07
ENSMUSG00000031255	Sytl4	0.29181	0.00471439
ENSMUSG00000031351	Zfp185	0.656031	0.00589152
ENSMUSG00000031380	Vegfd	1.23596	0.00359807
ENSMUSG00000031393	Mecp2	0.193374	0.00552061
ENSMUSG00000031485	Plpbp	0.196065	0.00450897
ENSMUSG00000031517	Gpm6a	0.885089	1.49115735193368×10^-05
ENSMUSG00000031565	Fgfr1	0.247537	0.00216265
ENSMUSG00000031591	Asah1	0.349328	3.9898266962268×10^-06
ENSMUSG00000031592	Pcm1	0.20736	0.000316112
ENSMUSG00000031596	Slc7a2	0.647965	5.50504239260376×10^-10
ENSMUSG00000031618	Nr3c2	0.392823	0.00540216
ENSMUSG00000031696	Vps35	0.219691	0.00054677
ENSMUSG00000031697	Orc6	0.171254	0.00967602
ENSMUSG00000031748	Gnao1	0.133955	0.00902737
ENSMUSG00000031762	Mt2	0.882234	0.00349916
ENSMUSG00000031778	Cx3cl1	0.537731	0.00450515
ENSMUSG00000032009	Sesn3	0.244574	0.0042341
ENSMUSG00000032017	Grik4	0.962803	0.00186132
ENSMUSG00000032034	Kcnj5	0.888072	0.00305367
ENSMUSG00000032067	Pts	0.26153	0.00793811
ENSMUSG00000032172	Olfm2	1.18263	1.40237149600568×10^-05
ENSMUSG00000032224	Fam81a	0.495993	0.00240671
ENSMUSG00000032252	Glce	0.196195	0.00050184
ENSMUSG00000032291	Crabp1	1.83261	0.00252912
ENSMUSG00000032329	Hmg20a	0.204485	0.00626492
ENSMUSG00000032340	Neo1	0.209803	0.00139169
ENSMUSG00000032349	Elovl5	0.28815	4.21172996059436×10^-05
ENSMUSG00000032355	Mlip	1.48714	4.92048682848802×10^-06
ENSMUSG00000032356	Rasgrf1	0.413765	0.00116384
ENSMUSG00000032358	Fam83b	0.559234	0.00895301
ENSMUSG00000032369	Plscr1	0.312183	0.00165278
ENSMUSG00000032402	Smad3	0.646764	2.4757202191338×10^-07
ENSMUSG00000032523	Hhatl	0.881047	5.56545626832753×10^-08
ENSMUSG00000032534	Cep63	0.157347	0.00193989
ENSMUSG00000032560	Dnajc13	0.263557	2.72211765144139×10^-06
ENSMUSG00000032596	Uba7	0.611734	0.000804085
ENSMUSG00000032690	Oas2	1.02602	8.86981092164955×10^-05
ENSMUSG00000032769	Trpa1	0.753553	0.000853077
ENSMUSG00000032776	Mctp2	0.740562	6.43321141136606×10^-07
ENSMUSG00000032826	Ank2	0.729226	1.22550550276029×10^-10
ENSMUSG00000032827	Ppp1r9a	0.316534	8.28230910261885×10^-05
ENSMUSG00000032854	Ugt8a	0.856505	2.62249464492535×10^-06
ENSMUSG00000032890	Rims3	0.446312	0.00512155
ENSMUSG00000032913	Lrig2	0.253835	0.00452688
ENSMUSG00000033022	Cdo1	0.489811	6.50469625561093×10^-05
ENSMUSG00000033054	Npat	0.199407	0.00215947
ENSMUSG00000033061	Resp18	0.389053	8.34897843043492×10^-08
ENSMUSG00000033102	Cdc14b	0.403658	0.000460078
ENSMUSG00000033147	Slc22a15	0.36678	0.0001202
ENSMUSG00000033149	Phldb2	0.269842	0.000532204
ENSMUSG00000033209	Ttc28	0.643117	0.00149823
ENSMUSG00000033228	Scaf11	0.19841	0.0018618
ENSMUSG00000033306	Lpp	0.319586	3.40190711943774×10^-07
ENSMUSG00000033392	Clasp2	0.299493	0.000340612
ENSMUSG00000033396	Spg11	0.248303	0.000938349
ENSMUSG00000033557	Fam20b	0.259107	2.6229608860662×10^-05
ENSMUSG00000033578	Tmem35a	0.386938	0.00414457
ENSMUSG00000033581	Igf2bp2	0.932432	0.000371006
ENSMUSG00000033653	Vps8	0.297108	0.00232517
ENSMUSG00000033768	Nrxn2	1.25148	0.00902568
ENSMUSG00000033792	Atp7a	0.377446	2.26065070590775×10^-08
ENSMUSG00000034007	Scaper	0.267775	0.00908058
ENSMUSG00000034111	Tmed8	0.319659	6.58628294545741×10^-05
ENSMUSG00000034164	Emid1	0.504484	0.00640649
ENSMUSG00000034218	Atm	0.307537	0.00150294
ENSMUSG00000034258	Flvcr2	1.4384	0.00511678
ENSMUSG00000034354	Mtmr3	0.171189	0.00719158
ENSMUSG00000034422	Parp14	0.419127	1.98842610801146×10^-05
ENSMUSG00000034435	Tmem30b	0.381836	0.00496848
ENSMUSG00000034459	Ifit1	0.703417	0.000293685
ENSMUSG00000034488	Edil3	0.674212	1.83850088682195×10^-07
ENSMUSG00000034584	Exph5	0.420582	1.07227481812919×10^-06
ENSMUSG00000034610	Tut4	0.27009	0.000912468
ENSMUSG00000034621	Gpatch8	0.222569	0.00193989
ENSMUSG00000034758	Tle6	0.530077	0.0017978
ENSMUSG00000034871	Fam151a	0.759814	1.8418663674266×10^-06
ENSMUSG00000034947	Tmem106a	0.566119	0.00290342
ENSMUSG00000034958	Atcay	0.939832	0.00905966
ENSMUSG00000035164	Zc3h12c	0.248946	0.00956894
ENSMUSG00000035248	Tut7	0.157853	0.00827772
ENSMUSG00000035273	Hpse	0.925405	0.0016096
ENSMUSG00000035277	Arx	0.964292	4.07697795680563×10^-09
ENSMUSG00000035561	Aldh1b1	0.502027	4.56440598706653×10^-05
ENSMUSG00000035580	Kcnh8	1.18327	6.43321141136606×10^-07
ENSMUSG00000035696	Rnf38	0.281849	0.00220178
ENSMUSG00000035769	Xylb	0.405154	0.00451554
ENSMUSG00000035834	Polr3g	0.27081	0.00429592
ENSMUSG00000035864	Syt1	0.493311	0.0066791
ENSMUSG00000035875	AI182371	0.599149	3.96808097426209×10^-07
ENSMUSG00000035936	Aldh5a1	0.235785	0.00017194
ENSMUSG00000036098	Myrf	0.573419	0.000227057
ENSMUSG00000036381	P2ry14	0.692381	0.000233385
ENSMUSG00000036422	Pcdh8	1.22098	0.000802775
ENSMUSG00000036452	Arhgap26	0.39852	1.0243663447663×10^-09
ENSMUSG00000036533	Cdc42ep3	0.501577	5.97020205248123×10^-06
ENSMUSG00000036568	Bicral	0.231977	0.00637458
ENSMUSG00000036617	Etl4	0.323006	0.000379328
ENSMUSG00000036782	Klhl13	0.76556	1.38951440715979×10^-09
ENSMUSG00000036815	Dpp10	0.936149	2.42353636251186×10^-10
ENSMUSG00000036853	Mcoln3	1.17217	0.000248214
ENSMUSG00000036872	Abcc12	0.920624	0.00135029
ENSMUSG00000037071	Scd1	0.786709	6.19019782954814×10^-06
ENSMUSG00000037254	Itih2	0.777577	1.34862504582212×10^-07
ENSMUSG00000037315	Jade3	0.45862	0.000263098
ENSMUSG00000037316	Bag4	0.277442	0.000846912
ENSMUSG00000037341	Slc9a7	0.359706	1.14387059214458×10^-07
ENSMUSG00000037386	Rims2	0.233151	0.00566311
ENSMUSG00000037437	Adam32	1.03539	1.25606850768725×10^-10
ENSMUSG00000037533	Rapgef6	0.187385	0.00150294
ENSMUSG00000037643	Prkci	0.187351	0.00940016
ENSMUSG00000037652	Phc3	0.193574	0.0042099
ENSMUSG00000037685	Atp8a1	0.237098	0.00468048
ENSMUSG00000037709	Fam13a	0.766237	0.00180508
ENSMUSG00000037798	Mat1a	0.217463	0.00509117
ENSMUSG00000037826	Ppm1k	0.292802	0.00229733
ENSMUSG00000037994	Slc9b2	1.57782	0.00255435
ENSMUSG00000038024	Dennd4c	0.327878	0.000862952
ENSMUSG00000038056	Kmt2c	0.266477	0.000156881
ENSMUSG00000038112	AW551984	0.779136	1.29808891289568×10^-07
ENSMUSG00000038126	Mphosph9	0.292685	0.000814063
ENSMUSG00000038128	Camk4	0.680179	1.53590649517767×10^-05
ENSMUSG00000038205	Prkab2	0.433887	5.10910568254094×10^-08
ENSMUSG00000038371	Sbf2	0.254416	8.28230910261885×10^-05
ENSMUSG00000038412	Higd1a	1.01731	3.94379132605136×10^-12
ENSMUSG00000038456	Dennd2a	0.719506	2.42447209019346×10^-06
ENSMUSG00000038481	Cdk19	0.315759	0.00952316
ENSMUSG00000038486	Sv2a	0.247153	0.00151988
ENSMUSG00000038539	Atf5	0.444145	0.00152867
ENSMUSG00000038564	Ift172	0.245729	0.000989063
ENSMUSG00000038569	Rad9b	0.498913	0.00897798
ENSMUSG00000038630	Zkscan16	0.369857	0.00364347
ENSMUSG00000038766	Gabpb2	0.212312	0.000593741
ENSMUSG00000038773	Kdm3b	0.209508	0.00939936
ENSMUSG00000038902	Pogz	0.22618	0.00374346
ENSMUSG00000039087	Rreb1	0.305668	0.00454232
ENSMUSG00000039110	Mycbpap	0.549567	0.00887521
ENSMUSG00000039131	Gipc2	0.96367	0.00380851
ENSMUSG00000039166	Akap7	0.416424	0.00657143
ENSMUSG00000039313	Minar1	0.873766	0.00093103
ENSMUSG00000039384	Dusp10	0.261175	0.00920786
ENSMUSG00000039419	Cntnap2	0.398531	6.69256265806945×10^-06
ENSMUSG00000039539	Sgcz	0.331126	2.03178052422164×10^-05
ENSMUSG00000039542	Ncam1	0.294057	0.000323227
ENSMUSG00000039543	Cfap70	0.829827	0.00325111
ENSMUSG00000039578	Ccser1	0.267742	0.000112558
ENSMUSG00000039683	Sdk1	0.262034	0.00574193
ENSMUSG00000039714	Cplx3	2.67051	2.42447209019346×10^-06
ENSMUSG00000039835	Nhsl1	0.553231	8.42874449484775×10^-10
ENSMUSG00000039958	Etfbkmt	0.619678	0.000270222
ENSMUSG00000039967	Zfp292	0.240836	0.00920786
ENSMUSG00000040040	Ift88	0.213295	0.00896632
ENSMUSG00000040147	Maob	0.486612	1.82659121610201×10^-10
ENSMUSG00000040181	Fmo1	0.507255	2.08486120235353×10^-06
ENSMUSG00000040225	Prrc2c	0.241607	0.00801105
ENSMUSG00000040370	Etfrf1	0.27251	0.00548777
ENSMUSG00000040433	Zbtb38	0.202934	0.00514482
ENSMUSG00000040562	Gstm2	0.520534	7.2110741732977×10^-07
ENSMUSG00000040896	Kcnd3	1.31855	0.000112558
ENSMUSG00000040972	Igsf21	0.673486	0.00454232
ENSMUSG00000040978	Gm11992	0.802835	0.00375981
ENSMUSG00000040998	Npnt	0.484506	6.11409634203752×10^-06
ENSMUSG00000041040	Fam117b	0.185591	0.0056514
ENSMUSG00000041245	Wnk3	0.346375	0.0073579
ENSMUSG00000041341	Atg2b	0.168043	0.000516707
ENSMUSG00000041460	Cacna2d4	0.78842	0.00252912
ENSMUSG00000041488	Stx3	0.224963	0.00659976
ENSMUSG00000041658	Rragb	0.250649	0.00768448
ENSMUSG00000041688	Amot	0.541712	0.0023158
ENSMUSG00000041923	Nol4	0.269905	0.00141834
ENSMUSG00000042258	Isl1	0.202325	0.000890259
ENSMUSG00000042359	Osbpl6	0.481596	0.000323848
ENSMUSG00000042453	Reln	1.06006	6.3594211587596×10^-07
ENSMUSG00000042496	Prdm10	0.334993	0.000844078
ENSMUSG00000042529	Kcnj12	1.15291	0.000480089
ENSMUSG00000042557	Sin3a	0.210287	0.00726258
ENSMUSG00000042607	Asb4	0.623857	7.21152383391759×10^-06
ENSMUSG00000042662	Dusp15	0.918022	0.000450261
ENSMUSG00000042804	Gpr153	0.502616	0.000202619
ENSMUSG00000042851	Zc3h6	0.666504	0.0024062
ENSMUSG00000042961	Egflam	0.568481	5.28554249010356×10^-08
ENSMUSG00000043467	Zbtb37	0.438693	0.000575981
ENSMUSG00000043518	Rai2	0.232799	0.00804864
ENSMUSG00000044139	Prss53	0.281806	0.00510955
ENSMUSG00000044288	Cnr1	1.37261	1.41180782085397×10^-06
ENSMUSG00000044312	Neurog3	0.687281	0.00290818
ENSMUSG00000044646	Zbtb7c	0.690333	0.00696418
ENSMUSG00000044647	Csrnp3	1.02166	0.00240455
ENSMUSG00000045005	Fzd5	0.343501	0.00338679
ENSMUSG00000045038	Prkce	0.226191	0.0054658
ENSMUSG00000045180	Shroom2	0.219882	0.00159972
ENSMUSG00000045589	Frrs1l	0.496643	0.000270739
ENSMUSG00000045636	Mtus1	0.225017	0.00733243
ENSMUSG00000045658	Pid1	0.378908	0.00520264
ENSMUSG00000045731	Pnoc	1.02269	1.41180782085397×10^-06
ENSMUSG00000045991	Onecut2	0.521144	0.00280922
ENSMUSG00000045994	B3gat1	1.14978	0.00114987
ENSMUSG00000046157	Tmem229b	0.33108	0.000321471
ENSMUSG00000046178	Nxph1	0.541316	0.0014074
ENSMUSG00000046230	Vps13a	0.276209	0.00653995
ENSMUSG00000046321	Hs3st2	0.913049	0.000684168
ENSMUSG00000046447	Camk2n1	0.431354	7.31928638790453×10^-05
ENSMUSG00000046449	Nexmif	0.89867	0.000218328
ENSMUSG00000046593	Tmem215	0.370115	5.56093778430658×10^-05
ENSMUSG00000046876	Atxn1	0.313571	0.00128821
ENSMUSG00000046959	Slc26a1	0.490834	0.000138338
ENSMUSG00000047085	Lrrc4b	1.18623	0.00145382
ENSMUSG00000047139	Cd24a	0.303762	0.00416233
ENSMUSG00000047146	Tet1	0.519079	1.66483800355262×10^-05
ENSMUSG00000047261	Gap43	1.01866	9.888305021301×10^-10
ENSMUSG00000047342	Zfp286	0.719397	0.00777122
ENSMUSG00000047344	Lancl3	0.595164	0.00639031
ENSMUSG00000047606	Ankrd34c	1.13491	0.00101664
ENSMUSG00000047712	Ust	0.352839	0.0020428
ENSMUSG00000047730	Fcgbp	1.1466	7.1931949229839×10^-05
ENSMUSG00000047793	Sned1	0.704867	0.00416233
ENSMUSG00000048371	Pdp2	0.350539	0.00252912
ENSMUSG00000048701	Ccdc6	0.255375	0.00107085
ENSMUSG00000049176	Frmpd4	0.88398	0.000465683
ENSMUSG00000049241	Hcar1	0.419818	0.000121291
ENSMUSG00000049265	Kcnk3	0.41781	0.000192529
ENSMUSG00000049313	Sorl1	0.213608	0.00056463
ENSMUSG00000049336	Tenm2	0.607528	3.76174909704448×10^-08
ENSMUSG00000050069	Grem2	0.653463	0.000369099
ENSMUSG00000050310	Rictor	0.34295	0.00257783
ENSMUSG00000050965	Prkca	0.244212	0.000270171
ENSMUSG00000051067	Lingo3	0.940761	0.00374346
ENSMUSG00000051124	Gimap9	0.526048	0.0028345
ENSMUSG00000051136	Ghsr	0.916077	7.72493902746231×10^-05
ENSMUSG00000051166	Eml5	0.316046	0.0090197
ENSMUSG00000051527	Usp29	0.366335	0.00058493
ENSMUSG00000051855	Mest	0.643467	0.000833939
ENSMUSG00000052056	Zfp217	0.289578	0.000439645
ENSMUSG00000052102	Gnpda1	0.297168	0.00454232
ENSMUSG00000052331	Ankrd44	0.305639	0.00632332
ENSMUSG00000052373	Mpp3	0.44326	0.00370687
ENSMUSG00000052387	Trpm3	0.36629	3.20211167770961×10^-05
ENSMUSG00000052430	Bmpr1b	0.957957	2.42447209019346×10^-06
ENSMUSG00000052516	Robo2	0.38131	0.000310965
ENSMUSG00000052534	Pbx1	0.221762	0.00140249
ENSMUSG00000052595	A1cf	0.605921	2.42365063362365×10^-08
ENSMUSG00000052613	Pcdh15	0.787476	2.06934995107897×10^-07
ENSMUSG00000052889	Prkcb	0.517338	5.75857495181418×10^-08
ENSMUSG00000053025	Sv2b	0.784929	2.71890286617165×10^-05
ENSMUSG00000053199	Arhgap20	0.776026	0.00445838
ENSMUSG00000053399	Adamts18	1.00439	2.65696986168527×10^-08
ENSMUSG00000053470	Kdm3a	0.214254	0.00190275
ENSMUSG00000053580	Tanc2	0.219211	0.00306211
ENSMUSG00000053604	Rpia	0.341746	0.00270009
ENSMUSG00000053825	Ppfia2	0.604905	0.000547373
ENSMUSG00000053897	Slc39a8	1.15113	8.31255575223212×10^-08
ENSMUSG00000054162	Spock3	0.558343	0.00888816
ENSMUSG00000054200	Ffar4	0.342941	0.00911937
ENSMUSG00000054263	Lifr	0.305948	3.99351336067874×10^-06
ENSMUSG00000054423	Cadps	0.213741	8.99342888865615×10^-06
ENSMUSG00000054477	Kcnn2	0.787062	0.0024566
ENSMUSG00000054728	Phactr1	0.379926	0.000105651
ENSMUSG00000054843	Atrnl1	0.344828	6.98979733626258×10^-06
ENSMUSG00000054889	Dsp	0.230369	0.00019333
ENSMUSG00000055003	Lrtm2	0.758154	0.000672434
ENSMUSG00000055116	Arntl	0.30612	0.0070487
ENSMUSG00000055137	Sugct	0.398244	0.00554229
ENSMUSG00000055197	Fev	0.573545	0.00158652
ENSMUSG00000055296	Tmem245	0.219924	0.000450384
ENSMUSG00000055371	Stam2	0.178153	0.000485048
ENSMUSG00000055421	Pcdh9	0.743314	1.34287524562151×10^-05
ENSMUSG00000055567	Unc80	0.261812	0.000652471
ENSMUSG00000055675	Kbtbd11	0.507489	0.000634138
ENSMUSG00000056073	Grik2	1.20454	2.0659631722199×10^-06
ENSMUSG00000056306	Sertm1	0.825439	8.19156299200538×10^-07
ENSMUSG00000056812	St8sia3	0.313448	0.000127994
ENSMUSG00000056854	Pou3f4	0.969569	4.05126624207322×10^-05
ENSMUSG00000057058	Skap1	0.280458	0.0035971
ENSMUSG00000057143	Trim12c	0.386357	0.00575736
ENSMUSG00000057315	Arhgap24	0.331257	5.30764037745433×10^-05
ENSMUSG00000057614	Gnai1	0.441113	3.23923409870461×10^-05
ENSMUSG00000057880	Abat	0.356291	1.45500258239329×10^-08
ENSMUSG00000057914	Cacnb2	0.268911	0.00765653
ENSMUSG00000058093	Zfp729b	0.245643	0.00928875
ENSMUSG00000058135	Gstm1	0.545645	0.000465683
ENSMUSG00000058159	T2	1.50419	0.000555899
ENSMUSG00000058318	Phf21a	0.220589	0.00919242
ENSMUSG00000058756	Thra	0.434608	0.0074742
ENSMUSG00000058897	Col25a1	0.850495	0.0013516
ENSMUSG00000059401	Mamld1	0.587995	1.28749555486139×10^-09
ENSMUSG00000059474	Mbtd1	0.240613	0.0089559
ENSMUSG00000059486	Kbtbd2	0.195188	0.00373744
ENSMUSG00000059495	Arhgef12	0.162776	0.00928875
ENSMUSG00000059878	Zfp422	0.171769	0.00435071
ENSMUSG00000059921	Unc5c	0.880518	1.43410373398419×10^-09
ENSMUSG00000060012	Kif13b	0.268655	0.000328878
ENSMUSG00000060572	Mfap2	0.828129	7.50713082638216×10^-05
ENSMUSG00000060961	Slc4a4	0.3642	0.00131339
ENSMUSG00000060988	Galnt13	0.889464	8.82773090510686×10^-13
ENSMUSG00000061126	Cyp4f39	0.908697	0.00157064
ENSMUSG00000061175	Fnip2	0.539244	0.000245893
ENSMUSG00000061186	Sfmbt2	0.842852	0.00309131
ENSMUSG00000061601	Pclo	0.257633	0.00503806
ENSMUSG00000061751	Kalrn	0.544919	2.27621509130672×10^-05
ENSMUSG00000061755	Bod1l	0.214834	0.000541051
ENSMUSG00000061859	Patj	0.176263	0.00839474
ENSMUSG00000061882	Ccdc62	0.611534	0.00486015
ENSMUSG00000062157	Ifnlr1	0.706708	0.00270009
ENSMUSG00000062202	Btbd9	0.29974	1.81193986999×10^-05
ENSMUSG00000062372	Otof	1.12815	0.000132333
ENSMUSG00000062488	Ifit3b	0.829893	0.00307609
ENSMUSG00000062519	Zfp398	0.255439	7.73030093268687×10^-05
ENSMUSG00000062563	Cys1	0.529097	2.26013728087267×10^-05
ENSMUSG00000062760	Shisal1	0.570681	0.00215947
ENSMUSG00000062944	9130023H24Rik	0.319391	0.000749902
ENSMUSG00000062991	Nrg1	1.1881	0.00856401
ENSMUSG00000063011	Msln	0.954666	0.00640649
ENSMUSG00000063297	Luzp2	0.81283	1.34135262120148×10^-09
ENSMUSG00000063531	Sema3e	0.574719	0.0030487
ENSMUSG00000063550	Nup98	0.16869	0.00672946
ENSMUSG00000064125	Prr36	0.65153	0.000993243
ENSMUSG00000064138	Fam172a	0.248667	2.46319753215475×10^-05
ENSMUSG00000064367	mt-Nd5	0.287241	3.93368004389382×10^-05
ENSMUSG00000064368	mt-Nd6	0.321056	7.93480412284678×10^-06
ENSMUSG00000066440	Zfyve26	0.283777	0.00687499
ENSMUSG00000067242	Lgi1	0.447942	0.000725518
ENSMUSG00000067369	Trmt2b	0.201199	0.00346825
ENSMUSG00000067786	Nnat	0.763031	0.00101053
ENSMUSG00000068522	Aard	0.622935	0.00584093
ENSMUSG00000068587	Mgam	0.732597	0.00238593
ENSMUSG00000068615	Gjd2	0.38813	0.00861934
ENSMUSG00000068747	Sort1	0.177948	0.00274194
ENSMUSG00000068748	Ptprz1	0.612166	1.65531565836063×10^-06
ENSMUSG00000068854	Hist2h2be	0.308485	0.00545449
ENSMUSG00000068874	Selenbp1	0.836548	0.00328946
ENSMUSG00000069170	Adgrv1	0.473198	0.000817442
ENSMUSG00000069495	Epc2	0.190873	0.00411684
ENSMUSG00000069805	Fbp1	0.526594	0.00707702
ENSMUSG00000070327	Rnf213	0.344638	0.00961018
ENSMUSG00000070336	Fbxo47	0.52725	0.00600895
ENSMUSG00000070369	Itgad	0.631011	0.00974257
ENSMUSG00000070498	Tmem132b	0.812545	1.48677432117113×10^-13
ENSMUSG00000070509	Rgma	0.424816	0.00920786
ENSMUSG00000070733	Fryl	0.273176	0.00174686
ENSMUSG00000071177	Serpina1d	0.69661	0.00020532
ENSMUSG00000071226	Cecr2	1.07556	9.26679356715993×10^-07
ENSMUSG00000071551	Akr1c19	0.501849	1.01932779650072×10^-05
ENSMUSG00000073007	Tent5d	0.777878	0.00130314
ENSMUSG00000073102	Drc1	0.867777	5.33676000323427×10^-09
ENSMUSG00000073295	Nudt11	0.49408	0.000209405
ENSMUSG00000073565	Prr16	0.894107	0.00672946
ENSMUSG00000074221	Zfp568	0.400796	1.10148443192202×10^-07
ENSMUSG00000074582	Arfgef2	0.151311	0.00765653
ENSMUSG00000074622	Mafb	0.704909	1.63825894885481×10^-05
ENSMUSG00000074872	Ctxn2	0.868121	8.47095753706297×10^-05
ENSMUSG00000075415	Fnbp1	0.287982	0.00217263
ENSMUSG00000075595	Zfp652	0.148276	0.00964957
ENSMUSG00000075600	Zc3h3	0.504574	5.15710993880898×10^-05
ENSMUSG00000078435	AU041133	0.382313	0.000439035
ENSMUSG00000078503	Zfp990	0.52674	0.00942181
ENSMUSG00000079057	Cyp4v3	0.348392	0.00212901
ENSMUSG00000079084	Ccdc82	0.299614	0.000859553
ENSMUSG00000079679	Vwde	1.19792	4.06823444535458×10^-19
ENSMUSG00000084902	Gm281	0.740352	0.000201378
ENSMUSG00000087403	Kantr	0.48148	0.000574426
ENSMUSG00000089678	Agxt2	0.707502	0.00512432
ENSMUSG00000091387	Gcnt4	0.595712	2.27621509130672×10^-05
ENSMUSG00000092035	Peg10	0.816589	1.57917108134×10^-05
ENSMUSG00000096727	Psmb9	0.533272	0.00518196
ENSMUSG00000096847	Tmem151b	0.79833	0.00557397
ENSMUSG00000104301	Wdr49	0.723275	0.000479841
ENSMUSG00000112129	Pbld1	0.658864	0.00771701

## Sheet: DEGs RD vs HFD-O304
Ensembl_ID	Gene_name	log2FoldChange	Adjusted p-value
ENSMUSG00000000214	Th	-0.406533	0.000164323
ENSMUSG00000001739	Cldn15	-0.752578	0.00345342
ENSMUSG00000002020	Ltbp2	-1.34029	8.77170281595814×10^-09
ENSMUSG00000002289	Angptl4	-1.50309	6.68377140258398×10^-05
ENSMUSG00000002944	Cd36	-4.13418	3.56876403667144×10^-229
ENSMUSG00000003038	Hmgn2	-0.289109	0.00112174
ENSMUSG00000003154	Foxj2	-0.25742	0.00708932
ENSMUSG00000003279	Dlgap1	-0.447426	0.00459825
ENSMUSG00000003949	Hlf	-1.28041	2.78796844187689×10^-10
ENSMUSG00000004347	Pde1c	-0.642806	2.8691939375998×10^-08
ENSMUSG00000004936	Map2k1	-0.165673	0.00182042
ENSMUSG00000005566	Trim28	-0.217159	3.44028705005302×10^-06
ENSMUSG00000005936	Kctd20	-0.174603	0.00832744
ENSMUSG00000006435	Neurl1a	-0.287842	0.00195875
ENSMUSG00000007021	Syngr3	-0.513236	0.00823235
ENSMUSG00000008540	Mgst1	-0.733967	0.00851336
ENSMUSG00000009246	Trpm5	-1.22423	4.25234907608461×10^-11
ENSMUSG00000009292	Trpm2	-0.509962	0.00134551
ENSMUSG00000014773	Dll1	-0.457074	0.00644636
ENSMUSG00000014846	Tppp3	-0.806406	0.00121769
ENSMUSG00000015839	Nfe2l2	-0.257465	0.00027675
ENSMUSG00000015937	H2afy	-0.197616	0.000389593
ENSMUSG00000017311	Pyy	-0.612984	0.00154984
ENSMUSG00000017692	Rhbdl3	-0.461085	0.00245748
ENSMUSG00000018169	Mfng	-0.536142	0.000465732
ENSMUSG00000018451	6330403K07Rik	-0.622888	0.00298032
ENSMUSG00000018500	Adora2b	-0.997976	3.73037423327347×10^-11
ENSMUSG00000018572	Phf23	-0.251123	0.000225156
ENSMUSG00000018634	Crhr1	-0.885793	0.0015907
ENSMUSG00000018765	Fxr2	-0.144516	0.00567488
ENSMUSG00000018920	Cxcl16	-0.557416	4.95563502306165×10^-05
ENSMUSG00000018999	Slc35b4	-0.245814	0.000372805
ENSMUSG00000019577	Pdk4	-0.908753	6.93908455252716×10^-07
ENSMUSG00000020021	Fgd6	-0.265347	0.000292402
ENSMUSG00000020407	Upp1	-0.38368	0.00286226
ENSMUSG00000020431	Adcy1	-1.10802	7.50438163512882×10^-08
ENSMUSG00000020441	2310033P09Rik	-0.291068	0.000959098
ENSMUSG00000020732	Rab37	-0.711128	0.000473357
ENSMUSG00000020734	Grin2c	-0.780027	0.00995931
ENSMUSG00000020889	Nr1d1	-1.05288	8.27750166193363×10^-05
ENSMUSG00000020911	Krt19	-1.0488	8.89418111761862×10^-06
ENSMUSG00000020923	Ubtf	-0.202632	0.000181506
ENSMUSG00000021087	Rtn1	-0.453325	0.00819113
ENSMUSG00000021215	Net1	-0.382715	0.00557444
ENSMUSG00000021303	Gng4	-0.392943	1.84613299500175×10^-07
ENSMUSG00000021337	Scgn	-0.401113	6.33322775565322×10^-05
ENSMUSG00000021775	Nr1d2	-1.01141	5.77708413332695×10^-12
ENSMUSG00000022009	Nufip1	-0.262504	0.00563085
ENSMUSG00000022048	Dpysl2	-0.277656	0.00255253
ENSMUSG00000022076	Klhl1	-0.840836	0.00036656
ENSMUSG00000022108	Itm2b	-0.161314	0.00379917
ENSMUSG00000022129	Dct	-0.791324	1.93194282701268×10^-09
ENSMUSG00000022206	Npr3	-1.56779	1.18704347301624×10^-11
ENSMUSG00000022210	Dhrs4	-0.28529	0.003422
ENSMUSG00000022216	Psme1	-0.292136	0.00325213
ENSMUSG00000022265	Ank	-0.227023	0.00846081
ENSMUSG00000022389	Tef	-1.08657	1.10384212144224×10^-10
ENSMUSG00000022579	Gpihbp1	-0.856977	1.43994521764258×10^-10
ENSMUSG00000022629	Kif21a	-0.182359	0.00979153
ENSMUSG00000022634	Yaf2	-0.259279	0.00567488
ENSMUSG00000022656	Nectin3	-0.240754	4.4258901791271×10^-05
ENSMUSG00000022754	Tmem45a	-1.2922	0.00512121
ENSMUSG00000022883	Robo1	-0.278532	7.51497427344322×10^-05
ENSMUSG00000023070	Rgn	-0.905756	2.52281826656239×10^-05
ENSMUSG00000024012	Mtch1	-0.212433	0.00245748
ENSMUSG00000024013	Fgd2	-0.355128	0.000898035
ENSMUSG00000024222	Fkbp5	-0.405634	3.69070158196509×10^-07
ENSMUSG00000024247	Pkdcc	-0.292643	0.00161862
ENSMUSG00000024338	Psmb8	-0.448864	0.0086964
ENSMUSG00000024563	Smad2	-0.230355	0.00207565
ENSMUSG00000024601	Isoc1	-0.174893	0.000162782
ENSMUSG00000024621	Csf1r	-0.463401	0.000942457
ENSMUSG00000024900	Cpt1a	-0.414422	1.79167574319992×10^-05
ENSMUSG00000024924	Vldlr	-0.4367	0.000124862
ENSMUSG00000025135	Anapc11	-0.366061	3.3067969715327×10^-07
ENSMUSG00000025372	Baiap2	-0.374392	0.000803701
ENSMUSG00000025812	Pard3	-0.392251	2.64028921322402×10^-06
ENSMUSG00000025855	Prkar1b	-0.241412	0.00298032
ENSMUSG00000025909	Sntg1	-0.526414	0.000942422
ENSMUSG00000026238	Ptma	-0.258362	0.00374998
ENSMUSG00000026312	Cdh7	-1.17335	1.30427165896103×10^-06
ENSMUSG00000026347	Tmem163	-0.212691	0.00644636
ENSMUSG00000026473	Glul	-0.339147	0.00348345
ENSMUSG00000026806	Ddx31	-0.295537	0.00160554
ENSMUSG00000027524	Edn3	-0.489245	0.000164953
ENSMUSG00000027536	Chmp4c	-0.383602	0.000200701
ENSMUSG00000027875	Hmgcs2	-1.26219	3.09800727414025×10^-06
ENSMUSG00000028072	Ntrk1	-1.11241	1.18704347301624×10^-11
ENSMUSG00000028128	F3	-0.563042	0.000599396
ENSMUSG00000028475	Spaar	-0.674447	0.00549195
ENSMUSG00000028494	Plin2	-0.430819	0.0046759
ENSMUSG00000028957	Per3	-1.43726	1.14380753444766×10^-08
ENSMUSG00000028996	Rbp7	-1.60038	2.31405452641405×10^-38
ENSMUSG00000029126	Nsg1	-0.806661	0.000578662
ENSMUSG00000029223	Uchl1	-0.71698	0.00138878
ENSMUSG00000029228	Lnx1	-0.265017	0.000652954
ENSMUSG00000029273	Sult1d1	-0.485399	0.00557444
ENSMUSG00000029819	Npy	-1.53371	2.58567607110466×10^-10
ENSMUSG00000030077	Chl1	-0.682572	0.00223407
ENSMUSG00000030256	Bhlhe41	-0.614842	3.25698380144766×10^-06
ENSMUSG00000030579	Tyrobp	-0.529504	0.00118588
ENSMUSG00000030787	Lyve1	-0.973454	2.51581759741781×10^-17
ENSMUSG00000031066	Usp11	-0.278072	0.0028093
ENSMUSG00000031119	Gpc4	-0.369653	5.06201669238789×10^-07
ENSMUSG00000031155	Pim2	-0.36886	7.99311497108012×10^-05
ENSMUSG00000031367	Ap1s2	-0.385636	0.000177419
ENSMUSG00000031391	L1cam	-0.353792	0.00357152
ENSMUSG00000031432	Prps1	-0.187827	0.00182552
ENSMUSG00000031897	Psmb10	-0.359385	0.000980855
ENSMUSG00000031963	Bmper	-1.9555	5.31924438194618×10^-07
ENSMUSG00000031980	Agt	-0.277722	0.00134551
ENSMUSG00000031987	Egln1	-0.184629	0.00258133
ENSMUSG00000032172	Olfm2	-1.07687	7.11044172240337×10^-05
ENSMUSG00000032501	Trib1	-0.252109	0.0061512
ENSMUSG00000033174	Mgll	-0.365309	0.00398077
ENSMUSG00000034353	Ramp1	-0.59038	0.00046477
ENSMUSG00000034701	Neurod1	-0.253943	0.00290643
ENSMUSG00000034871	Fam151a	-0.64727	0.000100862
ENSMUSG00000034918	Cdhr2	-0.26878	0.00465797
ENSMUSG00000035000	Dpp4	-0.322862	1.05259559248718×10^-07
ENSMUSG00000035517	Tdrd7	-0.230834	1.7900554244904×10^-05
ENSMUSG00000035873	Pawr	-0.339392	1.50263870144547×10^-08
ENSMUSG00000036087	Slain2	-0.165894	0.00777421
ENSMUSG00000036181	Hist1h1c	-0.447473	1.35956222189157×10^-07
ENSMUSG00000036198	Arhgap36	-1.22582	7.11885040381273×10^-14
ENSMUSG00000036298	Slc2a13	-0.488655	2.34740181426689×10^-10
ENSMUSG00000036594	H2-Aa	-0.348572	0.0033779
ENSMUSG00000037161	Mgarp	-1.55751	0.00134551
ENSMUSG00000037315	Jade3	-0.511525	5.16227928930662×10^-05
ENSMUSG00000037465	Klf10	-0.467049	0.00949241
ENSMUSG00000037580	Gch1	-0.235603	0.00148386
ENSMUSG00000037747	Phyhipl	-0.416517	1.29037793336073×10^-10
ENSMUSG00000038205	Prkab2	-0.327553	6.14821823096505×10^-05
ENSMUSG00000038296	Galnt18	-0.489352	0.00028997
ENSMUSG00000038366	Lasp1	-0.147509	0.00663383
ENSMUSG00000038550	Ciart	-1.28472	1.6798936264879×10^-07
ENSMUSG00000038618	Rassf7	-0.270793	0.00651899
ENSMUSG00000038806	Sde2	-0.182323	0.00542303
ENSMUSG00000038807	Rap1gap2	-0.294407	0.00269898
ENSMUSG00000039096	Rsad1	-0.364852	0.00937774
ENSMUSG00000039943	Plcb4	-0.208916	0.00114588
ENSMUSG00000040181	Fmo1	-0.743995	5.08343809277435×10^-14
ENSMUSG00000040283	Btnl9	-0.867754	6.19509347103028×10^-09
ENSMUSG00000040613	Apobec1	-0.563174	0.000360119
ENSMUSG00000040891	Foxa3	-0.293697	0.0011895
ENSMUSG00000040987	Mill2	-0.431528	0.000820697
ENSMUSG00000041062	Mslnl	-2.41441	3.82976544732433×10^-07
ENSMUSG00000041199	Rpusd1	-0.480339	5.12237437280594×10^-06
ENSMUSG00000041272	Tox	-0.318321	0.00993634
ENSMUSG00000041658	Rragb	-0.315937	0.000754486
ENSMUSG00000041959	S100a10	-0.434891	0.000826357
ENSMUSG00000042258	Isl1	-0.214676	0.000598867
ENSMUSG00000042269	Fam92b	-0.384457	0.000220573
ENSMUSG00000042380	Smim12	-0.297287	0.00727973
ENSMUSG00000042655	Shisal2b	-0.51152	8.48418795223188×10^-05
ENSMUSG00000043333	Rhbdl2	-0.261759	0.00127123
ENSMUSG00000043448	Gjc2	-0.591981	0.00042557
ENSMUSG00000043518	Rai2	-0.268372	0.00275411
ENSMUSG00000044288	Cnr1	-1.45964	1.85605126453666×10^-09
ENSMUSG00000044461	Shisa2	-0.674417	4.96327739365841×10^-05
ENSMUSG00000045053	Kcng3	-1.42488	8.48418795223188×10^-05
ENSMUSG00000045165	AI467606	-0.199791	0.00549195
ENSMUSG00000045284	Dcaf12l1	-0.548633	1.30827685471555×10^-14
ENSMUSG00000045763	Basp1	-0.603913	0.00161862
ENSMUSG00000045994	B3gat1	-0.928686	0.00937774
ENSMUSG00000046447	Camk2n1	-0.590132	1.33134700801503×10^-08
ENSMUSG00000047507	Baiap3	-0.517501	0.00549207
ENSMUSG00000048218	Amigo2	-0.367782	0.000877131
ENSMUSG00000048706	Lurap1l	-0.243097	0.00205213
ENSMUSG00000049502	Dtx3l	-0.281754	0.00887752
ENSMUSG00000051209	Gpr119	-0.514126	7.22271171304543×10^-05
ENSMUSG00000052565	Hist1h1d	-0.773865	0.00652229
ENSMUSG00000052889	Prkcb	-0.347948	0.000933071
ENSMUSG00000052981	Ube2ql1	-0.76384	0.00355197
ENSMUSG00000053702	Nebl	-0.891381	2.11911324276248×10^-10
ENSMUSG00000053716	Dusp7	-0.375836	0.00294105
ENSMUSG00000053897	Slc39a8	-0.874744	8.72836502467869×10^-05
ENSMUSG00000053931	Cnn3	-0.269688	0.00033222
ENSMUSG00000053985	Zfp14	-0.306044	0.00778632
ENSMUSG00000054459	Vsnl1	-0.651759	4.48472611239132×10^-10
ENSMUSG00000054675	Tmem119	-0.747867	0.000177419
ENSMUSG00000055401	Fbxo6	-0.310102	4.51975826349184×10^-05
ENSMUSG00000055866	Per2	-0.385679	0.00555265
ENSMUSG00000056091	St3gal5	-0.248839	0.00245748
ENSMUSG00000056267	Cep70	-0.295757	0.00184108
ENSMUSG00000057455	Rit2	-0.854697	0.000261276
ENSMUSG00000057614	Gnai1	-0.351488	0.00202555
ENSMUSG00000058135	Gstm1	-0.515406	0.00178744
ENSMUSG00000059713	Rcan3	-0.250027	6.3510405220604×10^-08
ENSMUSG00000059824	Dbp	-1.72254	4.25234907608461×10^-11
ENSMUSG00000060548	Tnfrsf19	-1.0988	0.00338821
ENSMUSG00000060586	H2-Eb1	-0.375153	9.88179788082214×10^-06
ENSMUSG00000061232	H2-K1	-0.255141	0.00134551
ENSMUSG00000062515	Fabp4	-2.68228	4.41913537116439×10^-159
ENSMUSG00000062563	Cys1	-0.49484	6.68377140258398×10^-05
ENSMUSG00000062859	Tcp11	-0.679239	0.000399103
ENSMUSG00000063011	Msln	-1.4396	1.33865194201981×10^-05
ENSMUSG00000063931	Pepd	-0.210515	0.00277295
ENSMUSG00000064288	Hist1h4k	-1.01585	0.00277295
ENSMUSG00000064368	mt-Nd6	-0.255964	0.00102614
ENSMUSG00000066191	Anks6	-0.33496	0.00434284
ENSMUSG00000066235	Pomgnt2	-0.272159	0.00557444
ENSMUSG00000066456	Hmgn3	-0.346384	1.93011942683945×10^-05
ENSMUSG00000066705	Fxyd6	-0.652166	1.77587961589606×10^-05
ENSMUSG00000067215	Usp51	-0.462837	8.99056982523292×10^-06
ENSMUSG00000067455	Hist1h4j	-0.6882	0.0050957
ENSMUSG00000067786	Nnat	-1.74307	3.59249076710641×10^-18
ENSMUSG00000067787	Blcap	-0.372814	1.43994521764258×10^-10
ENSMUSG00000069170	Adgrv1	-0.44919	0.00203093
ENSMUSG00000069662	Marcks	-0.293749	0.0077588
ENSMUSG00000069920	B3gnt9	-0.598843	2.09008729439649×10^-07
ENSMUSG00000070337	Gpr179	-0.767591	4.95563502306165×10^-05
ENSMUSG00000070498	Tmem132b	-0.486214	3.05156078572401×10^-05
ENSMUSG00000071178	Serpina1b	-0.725552	0.000942457
ENSMUSG00000071547	Nt5dc2	-0.296629	0.00979153
ENSMUSG00000071719	Tmem28	-0.267195	0.000666513
ENSMUSG00000072437	Nanos1	-0.498625	0.00106369
ENSMUSG00000072872	Rybp	-0.191057	0.00170323
ENSMUSG00000073421	H2-Ab1	-0.386701	0.000462933
ENSMUSG00000073805	Fam196a	-3.21327	5.92403001921474×10^-10
ENSMUSG00000074622	Mafb	-0.533316	0.00320487
ENSMUSG00000075327	Zbtb2	-0.302456	0.000274671
ENSMUSG00000078439	Smim24	-0.697233	0.000474766
ENSMUSG00000079003	Samd1	-0.24943	0.00644636
ENSMUSG00000079215	Zfp664	-0.164537	0.0040691
ENSMUSG00000089809	Rasgef1b	-0.443069	0.000894697
ENSMUSG00000090223	Pcp4	-1.01208	0.00466971
ENSMUSG00000000159	Igsf5	0.601579	0.000804402
ENSMUSG00000000266	Mid2	0.269489	0.00629549
ENSMUSG00000000296	Tpd52l1	0.463656	4.26031089039434×10^-07
ENSMUSG00000000305	Cdh4	0.547095	4.25234907608461×10^-11
ENSMUSG00000000386	Mx1	1.51164	1.26989065279277×10^-18
ENSMUSG00000000530	Acvrl1	0.541729	1.60591872490796×10^-05
ENSMUSG00000000805	Car4	0.721545	7.15070189365736×10^-07
ENSMUSG00000000915	Hip1r	0.369588	0.000233183
ENSMUSG00000001025	S100a6	0.61572	0.0040691
ENSMUSG00000001334	Fndc5	0.510675	2.12728935597063×10^-07
ENSMUSG00000001520	Nrip2	0.65831	6.81904699726095×10^-07
ENSMUSG00000001576	Ergic1	0.324025	0.00970971
ENSMUSG00000001918	Slc1a5	0.637844	0.000108923
ENSMUSG00000002068	Ccne1	0.605285	0.000818463
ENSMUSG00000002602	Axl	0.388495	0.000114747
ENSMUSG00000002769	Gnmt	1.10874	2.51567179628449×10^-09
ENSMUSG00000002870	Mcm2	0.536971	0.000358941
ENSMUSG00000002881	Nab1	0.237721	0.0054605
ENSMUSG00000003418	St8sia6	0.423366	0.000262246
ENSMUSG00000003809	Gcdh	0.348541	0.000233876
ENSMUSG00000003865	Gys1	0.348756	4.95563502306165×10^-05
ENSMUSG00000004044	Cavin1	0.511779	0.000768245
ENSMUSG00000004317	Clcn5	0.265856	0.00250354
ENSMUSG00000004383	Large1	0.661531	2.48816687569648×10^-06
ENSMUSG00000005268	Prlr	0.468055	0.000131393
ENSMUSG00000005611	Mrvi1	0.719089	0.000102814
ENSMUSG00000006386	Tek	0.72106	4.42288087026355×10^-11
ENSMUSG00000006740	Kif5b	0.280232	0.000785044
ENSMUSG00000006958	Chrd	0.501766	7.46367569156563×10^-05
ENSMUSG00000007480	Mc5r	2.09958	2.13879592141411×10^-05
ENSMUSG00000007594	Hapln4	0.588055	1.15077497189265×10^-05
ENSMUSG00000007655	Cav1	0.694716	1.18861901369821×10^-09
ENSMUSG00000008153	Clstn3	0.271679	0.00527721
ENSMUSG00000008206	Cers4	0.312054	0.00601706
ENSMUSG00000008398	Elk3	0.307121	0.00835174
ENSMUSG00000008734	Gprc5b	0.455023	0.00402092
ENSMUSG00000009092	Derl3	0.940483	0.00388391
ENSMUSG00000009628	Tex15	0.460512	0.00320236
ENSMUSG00000009876	Cox4i2	0.717028	7.11258206902488×10^-07
ENSMUSG00000012428	Steap4	0.737425	0.000245768
ENSMUSG00000013076	Amotl1	0.256335	0.00140463
ENSMUSG00000013089	Etv5	0.489169	0.00158899
ENSMUSG00000013593	Ndufs2	0.510433	0.000372805
ENSMUSG00000015134	Aldh1a3	2.70827	6.82304197180651×10^-16
ENSMUSG00000015619	Gata3	1.26494	0.00129947
ENSMUSG00000015647	Lama5	0.708259	6.5104543878073×10^-06
ENSMUSG00000016494	Cd34	0.499443	2.37942113103507×10^-07
ENSMUSG00000016756	Cmah	1.57705	1.03211232645178×10^-05
ENSMUSG00000016918	Sulf1	1.1	9.38508872143955×10^-08
ENSMUSG00000017009	Sdc4	0.379247	0.000962823
ENSMUSG00000018387	Shroom1	0.721868	3.05156078572401×10^-05
ENSMUSG00000018427	Ypel2	0.49521	1.51100523438459×10^-06
ENSMUSG00000018470	Kcnab3	0.402721	0.00792145
ENSMUSG00000018740	Slc25a35	0.415597	0.00052896
ENSMUSG00000018830	Myh11	0.780173	3.86860536875427×10^-08
ENSMUSG00000018909	Arrb1	0.40542	0.000396133
ENSMUSG00000018983	E2f2	0.467315	0.00118181
ENSMUSG00000019066	Rab3d	0.442675	1.95860658869556×10^-05
ENSMUSG00000019326	Aoc3	0.462036	0.00443832
ENSMUSG00000019467	Arhgef25	0.318341	0.00258133
ENSMUSG00000019852	Arfgef3	0.262252	0.00979153
ENSMUSG00000019944	Rhobtb1	0.44872	7.21723500933885×10^-13
ENSMUSG00000019945	Cabcoco1	0.537818	9.89798325173622×10^-08
ENSMUSG00000019960	Dusp6	0.448691	0.00720504
ENSMUSG00000019977	Hbs1l	0.286154	0.00402907
ENSMUSG00000020052	Ascl1	0.848138	0.00459825
ENSMUSG00000020154	Ptprb	0.531357	4.84693265533893×10^-05
ENSMUSG00000020169	Best3	0.391564	0.00276806
ENSMUSG00000020333	Acsl6	0.26479	9.32538401910847×10^-06
ENSMUSG00000020354	Sgcd	0.837812	2.59471745971876×10^-06
ENSMUSG00000020363	Gfpt2	1.06139	0.00408336
ENSMUSG00000020366	Mapk9	0.185885	0.00042557
ENSMUSG00000020601	Trib2	0.329812	0.00987595
ENSMUSG00000020607	Fam84a	0.641466	1.01156706406111×10^-08
ENSMUSG00000020614	Fam20a	0.340018	0.000252233
ENSMUSG00000020623	Map2k6	0.353205	0.00216835
ENSMUSG00000020649	Rrm2	0.849974	5.01401188868934×10^-06
ENSMUSG00000020681	Ace	0.655671	1.55881025535929×10^-05
ENSMUSG00000020684	Rasl10b	0.812669	9.8728246483498×10^-07
ENSMUSG00000020717	Pecam1	0.323152	0.000624312
ENSMUSG00000020844	Nxn	0.378336	1.8075353102811×10^-06
ENSMUSG00000021130	Galnt16	0.761192	0.00408336
ENSMUSG00000021238	Aldh6a1	0.372659	1.72100235044274×10^-05
ENSMUSG00000021253	Tgfb3	0.487954	0.000137074
ENSMUSG00000021277	Traf3	0.199801	0.00720489
ENSMUSG00000021287	Xrcc3	0.45109	0.00517482
ENSMUSG00000021388	Aspn	0.603273	0.00115114
ENSMUSG00000021460	Auh	0.326308	7.20567399319942×10^-08
ENSMUSG00000021548	Ccnh	0.461695	5.4263918141145×10^-07
ENSMUSG00000021556	Golm1	0.336485	0.00732583
ENSMUSG00000021557	Agtpbp1	0.28215	5.12928502597053×10^-05
ENSMUSG00000021613	Hapln1	0.499287	0.00443832
ENSMUSG00000021646	Mccc2	0.263151	0.000598867
ENSMUSG00000021647	Cartpt	1.31605	0.000537684
ENSMUSG00000021708	Rasgrf2	0.470505	3.42917523953551×10^-05
ENSMUSG00000021745	Ptprg	0.278218	8.44403102763181×10^-05
ENSMUSG00000021806	Nid2	0.504087	0.00273792
ENSMUSG00000021852	Slc35f4	0.452523	0.00461631
ENSMUSG00000022186	Oxct1	0.318838	0.000372805
ENSMUSG00000022246	Rai14	0.496562	0.00441368
ENSMUSG00000022324	Matn2	0.513746	1.93194282701268×10^-09
ENSMUSG00000022425	Enpp2	0.242593	0.00557444
ENSMUSG00000022505	Emp2	0.344219	0.00643223
ENSMUSG00000022519	Srl	1.30707	2.49179026852745×10^-25
ENSMUSG00000022678	Nde1	0.24911	0.00129947
ENSMUSG00000022679	Mpv17l	0.307165	0.000164323
ENSMUSG00000022687	Boc	0.505954	0.00399802
ENSMUSG00000022836	Mylk	0.571167	0.00193763
ENSMUSG00000022853	Ehhadh	0.260624	0.000942422
ENSMUSG00000023074	Mospd1	0.422877	0.00506894
ENSMUSG00000023336	Wfdc1	0.909919	2.58017053509306×10^-05
ENSMUSG00000023411	Nfatc4	0.562623	0.00355809
ENSMUSG00000023809	Rps6ka2	0.246493	0.00226826
ENSMUSG00000023868	Pde10a	0.877172	0.00311372
ENSMUSG00000023921	Mut	0.31748	7.11258206902488×10^-07
ENSMUSG00000023963	Cyp39a1	0.481835	6.33791572286398×10^-05
ENSMUSG00000024063	Lbh	0.19629	0.00754583
ENSMUSG00000024085	Man2a1	0.373043	2.18760510280995×10^-05
ENSMUSG00000024140	Epas1	0.387875	0.00825118
ENSMUSG00000024143	Rhoq	0.220485	0.00351274
ENSMUSG00000024421	Lama3	0.491384	3.23426423012048×10^-05
ENSMUSG00000024486	Hbegf	0.450124	2.52281826656239×10^-05
ENSMUSG00000024493	Lars	0.305759	0.00640757
ENSMUSG00000024620	Pdgfrb	0.535827	0.00296782
ENSMUSG00000024697	Gna14	0.95454	2.06214283266238×10^-07
ENSMUSG00000024827	Gldc	0.793026	0.00223958
ENSMUSG00000024867	Pip5k1b	0.289762	2.97869667265424×10^-09
ENSMUSG00000024909	Efemp2	0.304107	0.000171189
ENSMUSG00000024998	Plce1	0.44642	0.000381534
ENSMUSG00000025035	Arl3	0.182119	0.00954446
ENSMUSG00000025036	Sfxn2	0.370225	3.18282185353372×10^-06
ENSMUSG00000025140	Pycr1	0.481728	0.00652229
ENSMUSG00000025207	Sema4g	0.55882	1.12413902775909×10^-05
ENSMUSG00000025221	Kcnip2	1.14032	7.56519886712919×10^-05
ENSMUSG00000025348	Itga7	0.834061	2.55670546268932×10^-07
ENSMUSG00000025352	Gdf11	0.672388	0.000102814
ENSMUSG00000025357	Dgka	0.294611	0.00405483
ENSMUSG00000025533	Asl	0.383955	2.21903664561362×10^-06
ENSMUSG00000025557	Slc15a1	0.780956	0.00659429
ENSMUSG00000025592	Dach2	0.534051	0.00277295
ENSMUSG00000025610	Map3k7cl	0.755366	0.000498654
ENSMUSG00000025777	Gdap1	0.212329	0.0050957
ENSMUSG00000025779	Ly96	0.365416	0.00173098
ENSMUSG00000025815	Dhtkd1	0.428161	2.96310120694534×10^-05
ENSMUSG00000026073	Il1r2	0.553901	1.33865194201981×10^-05
ENSMUSG00000026077	Npas2	1.61357	1.94930140447365×10^-17
ENSMUSG00000026126	Ptpn18	0.714639	0.0012151
ENSMUSG00000026153	Fam135a	0.176446	0.00901314
ENSMUSG00000026208	Des	0.465477	0.00345342
ENSMUSG00000026321	Tnfrsf11a	0.452501	0.00947345
ENSMUSG00000026342	Slc35f5	0.276489	4.41359279947517×10^-09
ENSMUSG00000026380	Tfcp2l1	0.545112	6.91148561105141×10^-06
ENSMUSG00000026411	Tmem9	0.164939	0.0069469
ENSMUSG00000026437	Cdk18	0.568795	1.33865194201981×10^-05
ENSMUSG00000026544	Dusp23	0.434804	0.00931827
ENSMUSG00000026589	Sec16b	0.403156	0.000554664
ENSMUSG00000026600	Soat1	0.250026	0.00338984
ENSMUSG00000026609	Ush2a	0.330607	0.00660083
ENSMUSG00000026678	Rgs5	0.649485	1.62723293709237×10^-05
ENSMUSG00000026749	Nek6	0.394438	0.000537684
ENSMUSG00000026879	Gsn	0.260909	0.00343654
ENSMUSG00000027220	Syt13	0.186932	5.90600471408928×10^-05
ENSMUSG00000027238	Frmd5	0.542254	0.000942457
ENSMUSG00000027244	Atg13	0.212617	0.00908166
ENSMUSG00000027254	Map1a	0.361976	0.00813426
ENSMUSG00000027273	Snap25	0.181269	0.00284405
ENSMUSG00000027293	Ehd4	0.41021	0.00182552
ENSMUSG00000027316	Gfra4	0.676768	6.73204619399117×10^-06
ENSMUSG00000027339	Rassf2	0.423165	0.00438633
ENSMUSG00000027490	E2f1	0.484638	0.00250363
ENSMUSG00000027495	Fam210b	0.269178	0.00620311
ENSMUSG00000027611	Procr	0.649383	3.22878085593566×10^-05
ENSMUSG00000027669	Gnb4	0.297067	2.52808191494441×10^-05
ENSMUSG00000027674	Pex5l	0.328516	0.00583844
ENSMUSG00000027827	Kcnab1	0.628345	0.000149038
ENSMUSG00000027834	Serpini1	0.31545	0.0020281
ENSMUSG00000027861	Casq2	0.686524	3.19144290308268×10^-12
ENSMUSG00000027865	Gdap2	0.679999	1.79554593573171×10^-13
ENSMUSG00000027894	Slc6a17	0.359518	7.20567399319942×10^-08
ENSMUSG00000027956	Tmem144	0.473962	0.00148884
ENSMUSG00000027993	Trim2	0.383857	1.60982300153995×10^-07
ENSMUSG00000028005	Gucy1b1	0.48714	7.15070189365736×10^-07
ENSMUSG00000028017	Egf	0.569647	1.16542249254379×10^-15
ENSMUSG00000028179	Cth	1.14946	5.63212996020188×10^-07
ENSMUSG00000028207	Asph	0.225913	0.00881443
ENSMUSG00000028339	Col15a1	0.402436	0.00922424
ENSMUSG00000028461	Ccdc107	0.337396	0.00766001
ENSMUSG00000028464	Tpm2	0.799292	4.19552420138864×10^-07
ENSMUSG00000028539	Artn	0.745731	0.00459825
ENSMUSG00000028803	Nipal3	0.272889	0.000139341
ENSMUSG00000028894	Inpp5b	0.231308	0.000203539
ENSMUSG00000028926	Cdk14	0.242801	0.00240396
ENSMUSG00000028989	Angptl7	0.449828	0.00404552
ENSMUSG00000029086	Prom1	0.619121	8.25762024270561×10^-10
ENSMUSG00000029098	Acox3	0.190391	0.00560233
ENSMUSG00000029189	Sel1l3	0.518499	3.45093555615054×10^-05
ENSMUSG00000029211	Gabra4	0.897136	0.00793757
ENSMUSG00000029309	Sparcl1	0.504347	0.000581401
ENSMUSG00000029695	Aass	1.55282	6.28671450048609×10^-23
ENSMUSG00000029761	Cald1	0.415658	0.000154314
ENSMUSG00000030087	Klf15	0.692794	0.000401068
ENSMUSG00000030089	Slc41a3	1.00721	2.68217605699291×10^-05
ENSMUSG00000030249	Abcc9	0.410972	7.56519886712919×10^-05
ENSMUSG00000030344	Akap3	1.90851	0.00152826
ENSMUSG00000030407	Qpctl	0.298632	0.000784513
ENSMUSG00000030554	Synm	0.397599	0.00887182
ENSMUSG00000030621	Me3	0.900648	2.40933920023202×10^-13
ENSMUSG00000030630	Fah	0.393578	7.96232292785805×10^-05
ENSMUSG00000030717	Nupr1	0.966495	2.19119610619641×10^-07
ENSMUSG00000030802	Bckdk	0.223378	0.000598867
ENSMUSG00000030826	Bcat2	0.554991	0.000261628
ENSMUSG00000031010	Usp9x	0.233337	0.00206551
ENSMUSG00000031095	Cul4b	0.242937	2.92504222042454×10^-05
ENSMUSG00000031271	Serpina7	1.1918	0.000249331
ENSMUSG00000031285	Dcx	0.404684	0.00899969
ENSMUSG00000031373	Car5b	0.907071	0.000465732
ENSMUSG00000031381	Piga	0.51095	0.00129947
ENSMUSG00000031382	Asb11	1.09116	1.0424375660136×10^-07
ENSMUSG00000031384	Asb9	1.21952	0.000113539
ENSMUSG00000031502	Col4a1	0.446935	0.00203093
ENSMUSG00000031570	Plpp5	0.308556	0.00405483
ENSMUSG00000031591	Asah1	0.248157	0.00350698
ENSMUSG00000031616	Ednra	0.450949	0.00339625
ENSMUSG00000031647	Mfap3l	0.372134	0.00777421
ENSMUSG00000031837	Necab2	0.568845	1.40913245909763×10^-06
ENSMUSG00000031959	Wdr59	0.236128	0.00466385
ENSMUSG00000032064	Dixdc1	0.406798	0.000473357
ENSMUSG00000032186	Tmod2	0.425299	6.35384142732683×10^-09
ENSMUSG00000032252	Glce	0.247046	9.24053070577066×10^-06
ENSMUSG00000032332	Col12a1	1.42967	1.01156706406111×10^-08
ENSMUSG00000032352	Lrrc1	0.267543	0.000343496
ENSMUSG00000032411	Tfdp2	0.249558	0.0023696
ENSMUSG00000032479	Map4	0.256116	0.0020281
ENSMUSG00000032492	Pth1r	0.876002	9.64627756268432×10^-05
ENSMUSG00000032548	Slco2a1	0.408717	0.00370214
ENSMUSG00000032577	Mapkapk3	0.302733	0.00443832
ENSMUSG00000032690	Oas2	1.24991	1.41197072881623×10^-06
ENSMUSG00000032766	Gng11	0.540367	0.000113539
ENSMUSG00000032870	Smap2	0.292485	0.000826357
ENSMUSG00000032965	Ift57	0.213675	0.00194342
ENSMUSG00000033066	Gas7	0.883439	1.19552880103597×10^-06
ENSMUSG00000033147	Slc22a15	0.632537	1.27910808557355×10^-12
ENSMUSG00000033207	Mamdc2	1.05364	7.31835720420791×10^-08
ENSMUSG00000033420	Antxr1	0.670045	0.00272384
ENSMUSG00000033530	Ttc7b	0.178742	0.0083418
ENSMUSG00000033579	Fa2h	0.921835	0.00150706
ENSMUSG00000033658	Ddx19b	0.230753	0.00179001
ENSMUSG00000033721	Vav3	0.648848	6.54670661289892×10^-05
ENSMUSG00000033792	Atp7a	0.250829	0.000804402
ENSMUSG00000033854	Kcnk10	1.4813	0.000120952
ENSMUSG00000033855	Ston1	0.43895	0.00149381
ENSMUSG00000033910	Gucy1a1	0.536976	3.25427746232226×10^-05
ENSMUSG00000034040	Galnt17	1.40088	0.000171916
ENSMUSG00000034472	Rasd2	0.618025	0.0059878
ENSMUSG00000034574	Daam1	0.231037	0.00297693
ENSMUSG00000034584	Exph5	0.278682	0.00449841
ENSMUSG00000034612	Chst11	0.238979	0.00052896
ENSMUSG00000034751	Mast4	0.189684	0.00759266
ENSMUSG00000034990	Otoa	0.642015	0.00200577
ENSMUSG00000035064	Eef2k	0.326627	0.00144594
ENSMUSG00000035783	Acta2	0.826248	8.72836502467869×10^-05
ENSMUSG00000035910	Dcdc2a	0.43297	0.00664345
ENSMUSG00000035936	Aldh5a1	0.301771	7.96262725798114×10^-07
ENSMUSG00000036002	Fam214b	0.363585	0.00984954
ENSMUSG00000036006	Ripor2	0.604801	0.00139965
ENSMUSG00000036067	Slc2a6	0.785795	0.00106376
ENSMUSG00000036402	Gng12	0.362795	0.00937774
ENSMUSG00000036503	Rnf13	0.220484	8.39337386812852×10^-05
ENSMUSG00000036687	Tmem184a	0.217294	0.00396751
ENSMUSG00000036766	Dner	0.318895	0.00597013
ENSMUSG00000036995	Asap3	0.565766	0.000343496
ENSMUSG00000037031	Tspan15	0.317809	0.000101771
ENSMUSG00000037279	Ovol2	0.765355	1.35219433632403×10^-07
ENSMUSG00000037362	Ccn3	0.747752	0.00111242
ENSMUSG00000037375	Hhat	0.473941	7.34696485345482×10^-05
ENSMUSG00000037428	Vgf	1.3719	0.000867738
ENSMUSG00000037447	Arid5a	0.622737	7.3784297285986×10^-07
ENSMUSG00000037573	Tob1	0.251906	0.00901974
ENSMUSG00000037577	Ephx3	0.663271	8.76578860897405×10^-05
ENSMUSG00000037706	Cd81	0.396841	5.05509503775993×10^-12
ENSMUSG00000037716	Ccdc33	2.34078	4.59089996352084×10^-05
ENSMUSG00000037736	Limch1	0.403907	2.96977482070142×10^-05
ENSMUSG00000037737	Actrt3	0.588039	0.00302572
ENSMUSG00000037798	Mat1a	0.224515	0.00694881
ENSMUSG00000037940	Inpp4b	0.662324	0.000962823
ENSMUSG00000037999	Arap2	0.461574	0.000261276
ENSMUSG00000038072	Galnt11	0.210537	0.000109899
ENSMUSG00000038173	Enpp6	1.04902	3.66370042274109×10^-11
ENSMUSG00000038312	Edem2	0.278118	0.00740356
ENSMUSG00000038354	Ankrd35	0.403709	0.00245202
ENSMUSG00000038368	Focad	0.286785	0.00812253
ENSMUSG00000038370	Pcp4l1	0.609111	0.00102614
ENSMUSG00000038453	Srcin1	0.658506	0.00190459
ENSMUSG00000038527	C1rl	1.27011	8.82007751432791×10^-06
ENSMUSG00000038587	Akap12	0.354568	0.00213947
ENSMUSG00000038594	Cep85l	0.508925	0.0001728
ENSMUSG00000038894	Irs2	0.46403	0.00290628
ENSMUSG00000039004	Bmp6	0.626972	0.000784513
ENSMUSG00000039031	Arhgap18	0.289775	0.00506894
ENSMUSG00000039145	Camk1d	0.32851	0.000297489
ENSMUSG00000039178	Tbc1d19	0.273902	0.00299827
ENSMUSG00000039219	Arid4b	0.244252	0.0099167
ENSMUSG00000039286	Fndc3b	0.331229	0.00258133
ENSMUSG00000039405	Prss23	0.790233	0.00521267
ENSMUSG00000039648	Kyat1	0.357664	0.000315783
ENSMUSG00000039706	Ldb2	0.461984	0.0038188
ENSMUSG00000039716	Dock3	0.478494	0.00275411
ENSMUSG00000039835	Nhsl1	0.290248	0.00583844
ENSMUSG00000039954	Stk32a	0.386607	0.00153155
ENSMUSG00000039960	Rhou	0.470533	9.48644537179079×10^-08
ENSMUSG00000040213	Kyat3	0.744174	6.59228263767916×10^-14
ENSMUSG00000040219	Ttc12	0.623098	0.00052896
ENSMUSG00000040270	Bach2	0.76504	2.05775910413688×10^-05
ENSMUSG00000040430	Pitpnc1	0.351775	0.000144367
ENSMUSG00000040434	Large2	0.32263	0.000652261
ENSMUSG00000040447	Spns2	0.408069	0.00718275
ENSMUSG00000040584	Abcb1a	0.725006	0.00206909
ENSMUSG00000040724	Kcna2	1.03687	1.24020516025097×10^-19
ENSMUSG00000040820	Hlcs	0.210369	0.000532799
ENSMUSG00000041119	Pde9a	0.994286	8.83738440186176×10^-05
ENSMUSG00000041120	Nbl1	0.900113	5.45313570296372×10^-19
ENSMUSG00000041324	Inhba	0.944866	0.000532799
ENSMUSG00000041794	Myrip	0.562833	2.7020798003865×10^-05
ENSMUSG00000042155	Klhl23	0.417485	0.000330435
ENSMUSG00000042284	Itga1	0.543814	6.80835214424005×10^-05
ENSMUSG00000042485	Mustn1	0.6413	0.000858803
ENSMUSG00000042487	Leo1	0.33908	9.48644537179079×10^-08
ENSMUSG00000042567	Nek10	0.41781	0.0057221
ENSMUSG00000042613	Pbxip1	0.219124	0.00557444
ENSMUSG00000042638	Gucy2c	0.687589	0.00887466
ENSMUSG00000042662	Dusp15	0.886268	0.00117669
ENSMUSG00000042671	Rgs8	1.08518	6.77737028987299×10^-09
ENSMUSG00000042734	Ttc9	0.538635	2.14733153069967×10^-15
ENSMUSG00000043004	Gng2	0.3728	0.00302572
ENSMUSG00000043079	Synpo	0.40565	2.20188757095367×10^-05
ENSMUSG00000043164	Tmem212	1.0733	0.00330538
ENSMUSG00000043587	Pxylp1	0.477162	0.00027675
ENSMUSG00000043671	Dpy19l3	0.595724	3.3213060358792×10^-09
ENSMUSG00000044707	Ccnjl	1.15131	0.000527531
ENSMUSG00000044921	Rassf9	0.615396	0.000401068
ENSMUSG00000045034	Ankrd34b	0.962439	0.000280876
ENSMUSG00000045094	Arhgef37	0.672823	4.51975826349184×10^-05
ENSMUSG00000045404	Kcnk13	0.790607	3.42917523953551×10^-05
ENSMUSG00000045440	Insm2	1.26136	5.37055322897061×10^-05
ENSMUSG00000045594	Glb1	0.25235	0.0083418
ENSMUSG00000045930	Clec14a	0.834138	3.54398192485336×10^-12
ENSMUSG00000046312	AI464131	0.403584	0.00240396
ENSMUSG00000046321	Hs3st2	1.24573	3.8016306255694×10^-06
ENSMUSG00000046591	Ticrr	1.52009	0.00487396
ENSMUSG00000046733	Gprc5a	0.538966	0.000156089
ENSMUSG00000047361	Gm973	1.68809	1.72887227075749×10^-10
ENSMUSG00000047446	Arl4a	0.269542	0.00131255
ENSMUSG00000047867	Gimap6	0.447248	0.00171225
ENSMUSG00000048120	Entpd1	0.658261	9.1717780416683×10^-07
ENSMUSG00000048285	Frmd6	0.389163	1.7321576551667×10^-05
ENSMUSG00000048483	Zdhhc22	0.846189	0.00275411
ENSMUSG00000048978	Nrsn1	0.483499	0.00139594
ENSMUSG00000049107	Ntf3	0.995682	0.00893049
ENSMUSG00000049690	Nckap5	1.08215	1.39487426409352×10^-15
ENSMUSG00000050711	Scg2	0.597122	5.59881368960466×10^-10
ENSMUSG00000050737	Ptges	0.602471	0.000238032
ENSMUSG00000051236	Msrb3	0.367403	0.00354384
ENSMUSG00000051314	Ffar2	0.26486	0.00610312
ENSMUSG00000051951	Xkr4	0.356837	0.0035781
ENSMUSG00000052387	Trpm3	0.275379	0.00537348
ENSMUSG00000053113	Socs3	0.47784	0.000962823
ENSMUSG00000053398	Phgdh	0.758514	1.48693406427555×10^-05
ENSMUSG00000053835	H2-T24	0.446479	0.00994889
ENSMUSG00000054072	Iigp1	0.894907	0.00793757
ENSMUSG00000054474	Thnsl2	0.417446	0.000584909
ENSMUSG00000054619	Mettl7a1	0.283979	0.000500673
ENSMUSG00000054690	Emcn	0.3282	0.00652229
ENSMUSG00000054920	Klhl5	0.415325	0.000942457
ENSMUSG00000055022	Cntn1	0.231135	0.00908572
ENSMUSG00000055116	Arntl	1.04563	1.99521299578498×10^-27
ENSMUSG00000055254	Ntrk2	0.347523	0.000132693
ENSMUSG00000055312	Them7	0.713429	0.000598867
ENSMUSG00000055799	Tcf7l1	0.653792	0.00416595
ENSMUSG00000056004	9330182L06Rik	0.263654	0.00324971
ENSMUSG00000056222	Spock1	0.371286	1.83591077263147×10^-06
ENSMUSG00000056313	Tcim	0.50103	0.000207078
ENSMUSG00000056379	Taar1	0.476418	3.48695043848765×10^-07
ENSMUSG00000056494	Cngb3	1.1406	1.70632310956873×10^-08
ENSMUSG00000056569	Mpz	0.310606	0.000164953
ENSMUSG00000056749	Nfil3	0.992867	3.54398192485336×10^-12
ENSMUSG00000057069	Ero1lb	0.339239	0.000202648
ENSMUSG00000057098	Ebf1	0.475424	0.00273792
ENSMUSG00000057315	Arhgap24	0.25435	0.00557444
ENSMUSG00000057880	Abat	0.279785	2.62576383980811×10^-05
ENSMUSG00000058248	Kcnh1	0.711708	4.09192414357962×10^-11
ENSMUSG00000058806	Col13a1	0.547955	0.00439876
ENSMUSG00000061578	Ksr2	0.363004	3.17658571921522×10^-05
ENSMUSG00000063049	Ing2	0.276643	0.000414031
ENSMUSG00000063142	Kcnma1	0.240989	0.000156486
ENSMUSG00000063415	Cyp26b1	2.30034	0.00506626
ENSMUSG00000063681	Crb1	0.375778	0.00414887
ENSMUSG00000063727	Tnfrsf11b	0.643872	0.00015521
ENSMUSG00000063975	Slco1a5	0.920653	9.34348896689651×10^-05
ENSMUSG00000067279	Ppp1r3c	0.710646	0.000366944
ENSMUSG00000067818	Myl9	0.421585	0.00776832
ENSMUSG00000068270	Shroom4	0.358512	0.00352111
ENSMUSG00000068876	Cgn	0.253059	0.0023551
ENSMUSG00000070044	Fam149a	0.221098	0.00946384
ENSMUSG00000070423	Olfr558	0.606282	0.0045253
ENSMUSG00000070565	Rasal2	0.290999	2.27360726420062×10^-05
ENSMUSG00000071369	Map3k5	0.236444	0.00079037
ENSMUSG00000071540	3425401B19Rik	0.809424	7.84510038156194×10^-05
ENSMUSG00000071847	Apcdd1	0.907244	2.51473342380771×10^-10
ENSMUSG00000073725	Lmbrd1	0.177204	0.00947345
ENSMUSG00000073910	Mob3b	0.563073	0.00166312
ENSMUSG00000074305	Peak1	0.381421	0.00506894
ENSMUSG00000074673	Ttll9	1.84352	4.22129448322268×10^-05
ENSMUSG00000074676	Foxs1	0.682784	0.00876152
ENSMUSG00000074892	B3galt5	0.266352	0.00946384
ENSMUSG00000075225	Ccdc162	0.473188	0.00102614
ENSMUSG00000078963	Hsbp1l1	0.648614	3.34871585594561×10^-07
ENSMUSG00000079262	Slco1a6	0.400383	0.00105917
ENSMUSG00000079657	Rab26	0.728936	0.000599396
ENSMUSG00000086784	Isoc2a	0.313969	0.00685368
ENSMUSG00000090173	Fbxw10	0.431246	0.00887182
ENSMUSG00000090958	Lrrc32	0.555555	0.00250354
ENSMUSG00000091586	Cyp4f17	0.37297	0.00216835
ENSMUSG00000092060	Bend4	0.286429	0.00527721
ENSMUSG00000094504	Gm5294	1.14352	0.00374703
ENSMUSG00000095105	Edaradd	0.814218	4.80365806781323×10^-07
ENSMUSG00000096210	H1f0	0.20098	0.00258101
ENSMUSG00000097789	Gm2115	1.9248	5.33877516244129×10^-11
ENSMUSG00000099032	Tcf24	0.923641	4.44364645977561×10^-14
ENSMUSG00000103472	Pcdhga7	0.28691	0.00557444
ENSMUSG00000109446	Gm9195	2.65725	0.00145472
