# Supplementary material for: Pan-AMPK activator O304 prevents gene expression changes and remobilisation of histone marks in islets of diet-induced obese mice
Source: Sci Rep. 2021 Dec 23;11:24410. doi: 10.1038/s41598-021-03567-3 (PMC8702551; doi:10.1038/s41598-021-03567-3)
Supplement: Supplementary file 3 — Supplementary Table S2. [file 41598_2021_3567_MOESM3_ESM.xlsx]

## Sheet: Cluster A - GO
GO term ID	Description	Adjusted p-value	FDR
GO:0009100	glycoprotein metabolic process	8.77538006309656×10^-08	7.60980267092284×10^-08
GO:0034976	response to endoplasmic reticulum stress	6.39629235733256×10^-07	5.54671391037814×10^-07
GO:0031589	cell-substrate adhesion	7.79782008886589×10^-06	6.76208571172566×10^-06
GO:0009101	glycoprotein biosynthetic process	2.74013578273349×10^-05	2.37618113952988×10^-05
GO:0030198	extracellular matrix organization	3.08900605792896×10^-05	2.6787132159641×10^-05
GO:0043062	extracellular structure organization	3.08900605792896×10^-05	2.6787132159641×10^-05
GO:0006517	protein deglycosylation	3.08900605792896×10^-05	2.6787132159641×10^-05
GO:0032527	protein exit from endoplasmic reticulum	3.31666675408232×10^-05	2.87613520352422×10^-05
GO:0030970	retrograde protein transport, ER to cytosol	3.31666675408232×10^-05	2.87613520352422×10^-05
GO:1903513	endoplasmic reticulum to cytosol transport	3.31666675408232×10^-05	2.87613520352422×10^-05
GO:0070085	glycosylation	5.47600126417369×10^-05	4.74865917447014×10^-05
GO:0007160	cell-matrix adhesion	5.78068193076796×10^-05	5.01287106429791×10^-05
GO:0006486	protein glycosylation	9.05742362169037×10^-05	7.85438419446615×10^-05
GO:0043413	macromolecule glycosylation	9.05742362169037×10^-05	7.85438419446615×10^-05
GO:0010959	regulation of metal ion transport	9.54177481911637×10^-05	8.27440213207517×10^-05
GO:0043112	receptor metabolic process	0.000139427	0.000120907
GO:0034329	cell junction assembly	0.000163473	0.00014176
GO:0031623	receptor internalization	0.000214648	0.000186138
GO:0034330	cell junction organization	0.000243848	0.000211459
GO:0072511	divalent inorganic cation transport	0.00029413	0.000255063
GO:0048659	smooth muscle cell proliferation	0.00029413	0.000255063
GO:0010810	regulation of cell-substrate adhesion	0.00029413	0.000255063
GO:0043405	regulation of MAP kinase activity	0.000416945	0.000361565
GO:0050900	leukocyte migration	0.000432187	0.000374783
GO:0006066	alcohol metabolic process	0.000432187	0.000374783
GO:0070838	divalent metal ion transport	0.000435981	0.000378073
GO:0032835	glomerulus development	0.000714139	0.000619285
GO:0034308	primary alcohol metabolic process	0.000714139	0.000619285
GO:0050730	regulation of peptidyl-tyrosine phosphorylation	0.000941092	0.000816093
GO:0071900	regulation of protein serine/threonine kinase activity	0.000941092	0.000816093
GO:0043270	positive regulation of ion transport	0.00102865	0.00089202
GO:0043087	regulation of GTPase activity	0.00104673	0.000907698
GO:0048660	regulation of smooth muscle cell proliferation	0.0011133	0.000965428
GO:0030856	regulation of epithelial cell differentiation	0.00164468	0.00142623
GO:0006898	receptor-mediated endocytosis	0.00164683	0.00142809
GO:0035966	response to topologically incorrect protein	0.00182345	0.00158125
GO:0006487	protein N-linked glycosylation	0.00217269	0.0018841
GO:0001667	ameboidal-type cell migration	0.0022208	0.00192583
GO:0010761	fibroblast migration	0.0022208	0.00192583
GO:0043406	positive regulation of MAP kinase activity	0.00228265	0.00197946
GO:0045860	positive regulation of protein kinase activity	0.00228265	0.00197946
GO:0007264	small GTPase mediated signal transduction	0.00230835	0.00200175
GO:0036503	ERAD pathway	0.0025914	0.00224721
GO:0072006	nephron development	0.00288752	0.00250399
GO:0002685	regulation of leukocyte migration	0.00303269	0.00262988
GO:0018108	peptidyl-tyrosine phosphorylation	0.0031152	0.00270143
GO:0003012	muscle system process	0.0031152	0.00270143
GO:0051924	regulation of calcium ion transport	0.0031152	0.00270143
GO:1904062	regulation of cation transmembrane transport	0.0031152	0.00270143
GO:1901615	organic hydroxy compound metabolic process	0.0031152	0.00270143
GO:0033002	muscle cell proliferation	0.0031152	0.00270143
GO:0010256	endomembrane system organization	0.00332263	0.00288131
GO:0018212	peptidyl-tyrosine modification	0.00332263	0.00288131
GO:0050731	positive regulation of peptidyl-tyrosine phosphorylation	0.00336827	0.00292088
GO:0002062	chondrocyte differentiation	0.00360517	0.00312631
GO:0048771	tissue remodeling	0.00382425	0.0033163
GO:0006644	phospholipid metabolic process	0.00382425	0.0033163
GO:0072001	renal system development	0.00383585	0.00332636
GO:0006816	calcium ion transport	0.00428023	0.00371172
GO:0071902	positive regulation of protein serine/threonine kinase activity	0.00428023	0.00371172
GO:0043547	positive regulation of GTPase activity	0.00428023	0.00371172
GO:0007422	peripheral nervous system development	0.00428023	0.00371172
GO:0007030	Golgi organization	0.00501734	0.00435092
GO:0033674	positive regulation of kinase activity	0.0058265	0.00505261
GO:0018279	protein N-linked glycosylation via asparagine	0.00593293	0.00514489
GO:0048193	Golgi vesicle transport	0.00702632	0.00609306
GO:0007015	actin filament organization	0.0076104	0.00659956
GO:0006986	response to unfolded protein	0.0076104	0.00659956
GO:0006520	cellular amino acid metabolic process	0.0076104	0.00659956
GO:0046855	inositol phosphate dephosphorylation	0.0076104	0.00659956
GO:0018196	peptidyl-asparagine modification	0.0076104	0.00659956
GO:0007265	Ras protein signal transduction	0.0076104	0.00659956
GO:0001974	blood vessel remodeling	0.0076104	0.00659956
GO:0008277	regulation of G protein-coupled receptor signaling pathway	0.00823269	0.00713919
GO:0034765	regulation of ion transmembrane transport	0.00971548	0.00842504
GO:0001655	urogenital system development	0.00986044	0.00855074

## Sheet: Cluster A - KEGG
KEGG ID	Description	Adjusted p-value	FDR
mmu04141	Protein processing in endoplasmic reticulum	4.01757324700649×10^-10	3.75000875380609×10^-10
mmu04512	ECM-receptor interaction	3.02582919571227×10^-06	2.82431340359449×10^-06
mmu04510	Focal adhesion	0.000104441	9.74856177783408×10^-05
mmu04151	PI3K-Akt signaling pathway	0.00611471	0.00570747
mmu05222	Small cell lung cancer	0.012853	0.011997
mmu05412	Arrhythmogenic right ventricular cardiomyopathy (ARVC)	0.0163917	0.0153
mmu05165	Human papillomavirus infection	0.0183533	0.017131
mmu05410	Hypertrophic cardiomyopathy (HCM)	0.0228104	0.0212913
mmu04142	Lysosome	0.027836	0.0259821
mmu05414	Dilated cardiomyopathy (DCM)	0.027836	0.0259821
mmu00230	Purine metabolism	0.027836	0.0259821
mmu05215	Prostate cancer	0.0301057	0.0281007

## Sheet: Cluster B - GO
GO term ID	Description	Adjusted p-value	FDR
GO:0000070	mitotic sister chromatid segregation	2.74447051293237×10^-24	2.58943242358272×10^-24
GO:0140014	mitotic nuclear division	2.74447051293237×10^-24	2.58943242358272×10^-24
GO:0000280	nuclear division	1.24501120747018×10^-23	1.17467918607825×10^-23
GO:0007059	chromosome segregation	1.3793047167253×10^-23	1.30138631064137×10^-23
GO:0000819	sister chromatid segregation	2.70607459465884×10^-23	2.55320553200483×10^-23
GO:0048285	organelle fission	1.8739471742046×10^-21	1.76808588399878×10^-21
GO:0098813	nuclear chromosome segregation	6.53835661771392×10^-21	6.16899782419791×10^-21
GO:1902850	microtubule cytoskeleton organization involved in mitosis	5.08906700045095×10^-14	4.80158013527811×10^-14
GO:0007051	spindle organization	1.57576378648613×10^-11	1.48674719637449×10^-11
GO:0007052	mitotic spindle organization	2.11159533312704×10^-11	1.99230904297198×10^-11
GO:0044772	mitotic cell cycle phase transition	7.76666077441199×10^-11	7.32791375876083×10^-11
GO:0044770	cell cycle phase transition	2.85733537887444×10^-10	2.69592143192752×10^-10
GO:0051983	regulation of chromosome segregation	3.68010384284666×10^-10	3.47221082096331×10^-10
GO:0006261	DNA-dependent DNA replication	6.12760397049473×10^-10	5.78144903554454×10^-10
GO:1903046	meiotic cell cycle process	1.88175624246643×10^-09	1.77545380960041×10^-09
GO:0006260	DNA replication	4.46275185150501×10^-09	4.21064620233203×10^-09
GO:0000281	mitotic cytokinesis	1.14079858497379×10^-08	1.07635364664646×10^-08
GO:0007093	mitotic cell cycle checkpoint	3.41273264525321×10^-08	3.21994370972339×10^-08
GO:0008608	attachment of spindle microtubules to kinetochore	5.15433277923617×10^-08	4.86315898006454×10^-08
GO:0000910	cytokinesis	7.38519944330858×10^-08	6.96800158829018×10^-08
GO:0051321	meiotic cell cycle	8.01002024426445×10^-08	7.55752559057045×10^-08
GO:0006270	DNA replication initiation	1.72248977186946×10^-07	1.62518447312547×10^-07
GO:0051304	chromosome separation	1.72248977186946×10^-07	1.62518447312547×10^-07
GO:0140013	meiotic nuclear division	2.23234907213887×10^-07	2.10624127346696×10^-07
GO:0007080	mitotic metaphase plate congression	2.47727521318976×10^-07	2.33733127353497×10^-07
GO:0051310	metaphase plate congression	2.49899542819672×10^-07	2.35782449024878×10^-07
GO:0061640	cytoskeleton-dependent cytokinesis	2.7143489932529×10^-07	2.56101250092804×10^-07
GO:0000086	G2/M transition of mitotic cell cycle	2.98240111337776×10^-07	2.81392206865365×10^-07
GO:0090307	mitotic spindle assembly	3.8713532357174×10^-07	3.65265633005384×10^-07
GO:0010948	negative regulation of cell cycle process	5.6058331407121×10^-07	5.28915360079593×10^-07
GO:2000816	negative regulation of mitotic sister chromatid separation	5.6058331407121×10^-07	5.28915360079593×10^-07
GO:0006281	DNA repair	6.55088419006329×10^-07	6.18081770051918×10^-07
GO:0051783	regulation of nuclear division	6.83564202098243×10^-07	6.44948925547907×10^-07
GO:0000075	cell cycle checkpoint	7.02798730195443×10^-07	6.63096874477403×10^-07
GO:0010965	regulation of mitotic sister chromatid separation	7.21385636158377×10^-07	6.80633786143136×10^-07
GO:1905819	negative regulation of chromosome separation	9.67873834739126×10^-07	9.13197601432055×10^-07
GO:0045786	negative regulation of cell cycle	9.71884794311109×10^-07	9.16981977586374×10^-07
GO:1901990	regulation of mitotic cell cycle phase transition	9.80934568861899×10^-07	9.25520520645046×10^-07
GO:0043062	extracellular structure organization	1.04007010162938×10^-06	9.81315423600789×10^-07
GO:0033048	negative regulation of mitotic sister chromatid segregation	1.21287561581628×10^-06	1.14435896853993×10^-06
GO:0051306	mitotic sister chromatid separation	1.3670489520273×10^-06	1.28982288726507×10^-06
GO:0007094	mitotic spindle assembly checkpoint	1.54735679147638×10^-06	1.45994494304797×10^-06
GO:0031577	spindle checkpoint	1.54735679147638×10^-06	1.45994494304797×10^-06
GO:0071173	spindle assembly checkpoint	1.54735679147638×10^-06	1.45994494304797×10^-06
GO:0071174	mitotic spindle checkpoint	1.54735679147638×10^-06	1.45994494304797×10^-06
GO:0051225	spindle assembly	1.71473987938213×10^-06	1.61787238039523×10^-06
GO:0051303	establishment of chromosome localization	1.71473987938213×10^-06	1.61787238039523×10^-06
GO:0033046	negative regulation of sister chromatid segregation	1.9006004316026×10^-06	1.79323347023637×10^-06
GO:0030198	extracellular matrix organization	1.95545449679542×10^-06	1.84498877032296×10^-06
GO:0050000	chromosome localization	1.9805722484916×10^-06	1.86868759322636×10^-06
GO:1902969	mitotic DNA replication	2.16401235909244×10^-06	2.04176497479672×10^-06
GO:0045930	negative regulation of mitotic cell cycle	2.22622385444345×10^-06	2.10046207590325×10^-06
GO:1905818	regulation of chromosome separation	2.22622385444345×10^-06	2.10046207590325×10^-06
GO:0044839	cell cycle G2/M phase transition	2.31058471653099×10^-06	2.18005730221066×10^-06
GO:0045839	negative regulation of mitotic nuclear division	2.32613630065452×10^-06	2.19473036063041×10^-06
GO:0045841	negative regulation of mitotic metaphase/anaphase transition	2.48696417515224×10^-06	2.34647289562137×10^-06
GO:0007088	regulation of mitotic nuclear division	2.83786748663428×10^-06	2.67755330184635×10^-06
GO:0007091	metaphase/anaphase transition of mitotic cell cycle	2.86256409492554×10^-06	2.70085477218847×10^-06
GO:0033045	regulation of sister chromatid segregation	3.05007594385815×10^-06	2.87777387521548×10^-06
GO:1901987	regulation of cell cycle phase transition	3.39983743130568×10^-06	3.20777696027302×10^-06
GO:0051383	kinetochore organization	3.49890179726447×10^-06	3.30124507371297×10^-06
GO:0051985	negative regulation of chromosome segregation	3.54338198380522×10^-06	3.34321252670359×10^-06
GO:1902100	negative regulation of metaphase/anaphase transition of cell cycle	4.21811420970053×10^-06	3.97982840387789×10^-06
GO:0044786	cell cycle DNA replication	4.52613244028332×10^-06	4.27044635352147×10^-06
GO:0044784	metaphase/anaphase transition of cell cycle	5.37981061989306×10^-06	5.07589933513308×10^-06
GO:0033047	regulation of mitotic sister chromatid segregation	6.90990823961649×10^-06	6.51956009559258×10^-06
GO:1901988	negative regulation of cell cycle phase transition	7.00209130294381×10^-06	6.60653563858352×10^-06
GO:0030071	regulation of mitotic metaphase/anaphase transition	7.24301708157136×10^-06	6.83385126100153×10^-06
GO:0090068	positive regulation of cell cycle process	7.74188590188715×10^-06	7.30453844541582×10^-06
GO:0071459	protein localization to chromosome, centromeric region	8.36350296697259×10^-06	7.89103969430872×10^-06
GO:0034501	protein localization to kinetochore	1.12300835208931×10^-05	1.05956840314061×10^-05
GO:1901991	negative regulation of mitotic cell cycle phase transition	1.28818577498104×10^-05	1.21541477586141×10^-05
GO:1902099	regulation of metaphase/anaphase transition of cell cycle	1.42187862175949×10^-05	1.34155517001682×10^-05
GO:0033260	nuclear DNA replication	1.42898995062837×10^-05	1.34826477227382×10^-05
GO:0051784	negative regulation of nuclear division	2.20027935387049×10^-05	2.0759832080558×10^-05
GO:0006302	double-strand break repair	3.67602598487007×10^-05	3.46836332556718×10^-05
GO:0051988	regulation of attachment of spindle microtubules to kinetochore	3.76563641034844×10^-05	3.55291156178663×10^-05
GO:0032465	regulation of cytokinesis	5.67226102614494×10^-05	5.35182890357629×10^-05
GO:0051302	regulation of cell division	5.9421850401563×10^-05	5.60650461989063×10^-05
GO:0007076	mitotic chromosome condensation	6.54676179304385×10^-05	6.1769281821386×10^-05
GO:0000724	double-strand break repair via homologous recombination	8.32254361270944×10^-05	7.85239417799574×10^-05
GO:0000725	recombinational repair	8.32254361270944×10^-05	7.85239417799574×10^-05
GO:0030261	chromosome condensation	0.000110866	0.000104603
GO:0000727	double-strand break repair via break-induced replication	0.000119397	0.000112652
GO:0045132	meiotic chromosome segregation	0.000140108	0.000132193
GO:0045787	positive regulation of cell cycle	0.000159512	0.000150501
GO:0006310	DNA recombination	0.000169091	0.000159538
GO:0032963	collagen metabolic process	0.000170738	0.000161093
GO:0070085	glycosylation	0.000198898	0.000187662
GO:0010389	regulation of G2/M transition of mitotic cell cycle	0.000264184	0.00024926
GO:0009100	glycoprotein metabolic process	0.000450172	0.000424742
GO:0071103	DNA conformation change	0.000511534	0.000482637
GO:1902749	regulation of cell cycle G2/M phase transition	0.000518096	0.000488828
GO:0000076	DNA replication checkpoint	0.00062144	0.000586334
GO:0034508	centromere complex assembly	0.000941582	0.000888391
GO:0031589	cell-substrate adhesion	0.00107255	0.00101196
GO:0032506	cytokinetic process	0.00107255	0.00101196
GO:0007062	sister chromatid cohesion	0.00107255	0.00101196
GO:0051653	spindle localization	0.001239	0.001169
GO:0090329	regulation of DNA-dependent DNA replication	0.00148312	0.00139934
GO:0006486	protein glycosylation	0.00164768	0.0015546
GO:0043413	macromolecule glycosylation	0.00164768	0.0015546
GO:1901992	positive regulation of mitotic cell cycle phase transition	0.00195806	0.00184745
GO:0032467	positive regulation of cytokinesis	0.00237059	0.00223667
GO:0040001	establishment of mitotic spindle localization	0.00237059	0.00223667
GO:0034502	protein localization to chromosome	0.00245811	0.00231925
GO:0051293	establishment of spindle localization	0.00278401	0.00262674
GO:0031570	DNA integrity checkpoint	0.00325157	0.00306789
GO:0030199	collagen fibril organization	0.0032715	0.00308669
GO:2000105	positive regulation of DNA-dependent DNA replication	0.0034721	0.00327595
GO:0018126	protein hydroxylation	0.00416769	0.00393225
GO:0051294	establishment of spindle orientation	0.00432752	0.00408305
GO:0010639	negative regulation of organelle organization	0.00443951	0.00418871
GO:0001558	regulation of cell growth	0.00496981	0.00468906
GO:2001251	negative regulation of chromosome organization	0.00519286	0.00489951
GO:0065004	protein-DNA complex assembly	0.00561306	0.00529597
GO:0051656	establishment of organelle localization	0.00745942	0.00703803
GO:0051315	attachment of mitotic spindle microtubules to kinetochore	0.00762137	0.00719083
GO:1901989	positive regulation of cell cycle phase transition	0.00779629	0.00735587
GO:0000132	establishment of mitotic spindle orientation	0.00790926	0.00746246
GO:0044818	mitotic G2/M transition checkpoint	0.00976416	0.00921257

## Sheet: Cluster B - KEGG
KEGG ID	Description	Adjusted p-value	FDR
mmu04110	Cell cycle	6.7054730069362×10^-10	6.23241052156444×10^-10
mmu03010	Ribosome	9.29088287653688×10^-05	8.63542305433999×10^-05
mmu03030	DNA replication	0.000159662	0.000148398
mmu04974	Protein digestion and absorption	0.000208099	0.000193418
mmu03440	Homologous recombination	0.000461288	0.000428745
mmu04512	ECM-receptor interaction	0.00128331	0.00119278
mmu04914	Progesterone-mediated oocyte maturation	0.00142636	0.00132573
mmu04510	Focal adhesion	0.00628806	0.00584444
mmu04114	Oocyte meiosis	0.00694189	0.00645215
mmu04115	p53 signaling pathway	0.00710305	0.00660194
mmu00510	N-Glycan biosynthesis	0.0361155	0.0335676
mmu03460	Fanconi anemia pathway	0.0377858	0.03512
mmu03430	Mismatch repair	0.0499813	0.0464552

## Sheet: Cluster C - GO
GO term ID	Description	Adjusted p-value	FDR
GO:0046879	hormone secretion	1.6167819126751×10^-09	1.34265625966098×10^-09
GO:0009914	hormone transport	2.05784499911638×10^-09	1.70893702348765×10^-09
GO:0030073	insulin secretion	2.39994331084316×10^-09	1.9930325072746×10^-09
GO:0030072	peptide hormone secretion	2.20955249753142×10^-08	1.83492248929945×10^-08
GO:0046883	regulation of hormone secretion	2.28511269116543×10^-08	1.89767143903012×10^-08
GO:0032024	positive regulation of insulin secretion	7.10348323667319×10^-08	5.89908642491892×10^-08
GO:0050796	regulation of insulin secretion	2.89792009814087×10^-07	2.40657724413083×10^-07
GO:0090276	regulation of peptide hormone secretion	1.17341175601301×10^-05	9.74459589768591×10^-06
GO:0016569	covalent chromatin modification	1.32478902547139×10^-05	1.10017081700046×10^-05
GO:0009743	response to carbohydrate	1.86254543284617×10^-05	1.54675053246741×10^-05
GO:0046887	positive regulation of hormone secretion	1.86254543284617×10^-05	1.54675053246741×10^-05
GO:0090277	positive regulation of peptide hormone secretion	1.86254543284617×10^-05	1.54675053246741×10^-05
GO:0009749	response to glucose	2.97765982639608×10^-05	2.47279708766457×10^-05
GO:0009746	response to hexose	4.17943474412175×10^-05	3.47081086017031×10^-05
GO:0048871	multicellular organismal homeostasis	4.17943474412175×10^-05	3.47081086017031×10^-05
GO:0034284	response to monosaccharide	4.17943474412175×10^-05	3.47081086017031×10^-05
GO:0016570	histone modification	0.000118463	9.83774182046358×10^-05
GO:0042593	glucose homeostasis	0.000139576	0.000115911
GO:0033500	carbohydrate homeostasis	0.000143456	0.000119133
GO:0032535	regulation of cellular component size	0.000343258	0.000285058
GO:0043242	negative regulation of protein complex disassembly	0.000343258	0.000285058
GO:0045444	fat cell differentiation	0.000343981	0.000285659
GO:0048568	embryonic organ development	0.000652663	0.000542003
GO:0048638	regulation of developmental growth	0.000818968	0.000680112
GO:0009636	response to toxic substance	0.000966548	0.00080267
GO:0045598	regulation of fat cell differentiation	0.00109831	0.000912087
GO:0010038	response to metal ion	0.00119203	0.000989924
GO:1990778	protein localization to cell periphery	0.00150816	0.00125245
GO:0050714	positive regulation of protein secretion	0.00160758	0.00133501
GO:1903010	regulation of bone development	0.00188542	0.00156575
GO:0090322	regulation of superoxide metabolic process	0.00188542	0.00156575
GO:0007623	circadian rhythm	0.00193895	0.0016102
GO:0031346	positive regulation of cell projection organization	0.00193895	0.0016102
GO:1901880	negative regulation of protein depolymerization	0.00193895	0.0016102
GO:0045599	negative regulation of fat cell differentiation	0.00243901	0.00202547
GO:0019932	second-messenger-mediated signaling	0.00282107	0.00234276
GO:0010035	response to inorganic substance	0.00282107	0.00234276
GO:0051098	regulation of binding	0.00301751	0.00250589
GO:0019216	regulation of lipid metabolic process	0.00301751	0.00250589
GO:0032400	melanosome localization	0.00301751	0.00250589
GO:1903532	positive regulation of secretion by cell	0.00301751	0.00250589
GO:0032922	circadian regulation of gene expression	0.00321161	0.00266708
GO:0035773	insulin secretion involved in cellular response to glucose stimulus	0.00344907	0.00286428
GO:0071322	cellular response to carbohydrate stimulus	0.00353674	0.00293709
GO:0051875	pigment granule localization	0.00379136	0.00314853
GO:0071333	cellular response to glucose stimulus	0.00415231	0.00344829
GO:0060560	developmental growth involved in morphogenesis	0.00416581	0.00345949
GO:0061572	actin filament bundle organization	0.00440511	0.00365822
GO:0045666	positive regulation of neuron differentiation	0.00468578	0.0038913
GO:0061178	regulation of insulin secretion involved in cellular response to glucose stimulus	0.00468578	0.0038913
GO:0048015	phosphatidylinositol-mediated signaling	0.00476627	0.00395815
GO:0071331	cellular response to hexose stimulus	0.0048529	0.00403009
GO:1901214	regulation of neuron death	0.00508955	0.00422662
GO:0071326	cellular response to monosaccharide stimulus	0.00511796	0.00425021
GO:0030835	negative regulation of actin filament depolymerization	0.00513858	0.00426733
GO:0002793	positive regulation of peptide secretion	0.00533982	0.00443446
GO:0048017	inositol lipid-mediated signaling	0.00545439	0.0045296
GO:0048511	rhythmic process	0.00545439	0.0045296
GO:0003013	circulatory system process	0.00545956	0.00453389
GO:0001678	cellular glucose homeostasis	0.00570079	0.00473422
GO:1901879	regulation of protein depolymerization	0.00626993	0.00520687
GO:0051648	vesicle localization	0.00626993	0.00520687
GO:0008015	blood circulation	0.00694771	0.00576972
GO:0051222	positive regulation of protein transport	0.00703779	0.00584453
GO:0051656	establishment of organelle localization	0.00754553	0.00626618
GO:1903828	negative regulation of cellular protein localization	0.00754553	0.00626618
GO:0032401	establishment of melanosome localization	0.00754553	0.00626618
GO:0051017	actin filament bundle assembly	0.00757229	0.00628841
GO:0010976	positive regulation of neuron projection development	0.00773021	0.00641955
GO:0043244	regulation of protein complex disassembly	0.00792441	0.00658082
GO:0072073	kidney epithelium development	0.00812855	0.00675036
GO:0007389	pattern specification process	0.00812855	0.00675036
GO:0007409	axonogenesis	0.00812855	0.00675036
GO:0071248	cellular response to metal ion	0.00812855	0.00675036
GO:0051693	actin filament capping	0.00904364	0.00751029
GO:0009798	axis specification	0.00904364	0.00751029
GO:0051905	establishment of pigment granule localization	0.00904364	0.00751029
GO:0003018	vascular process in circulatory system	0.00912793	0.00758028
GO:0001894	tissue homeostasis	0.00917342	0.00761806
GO:0051650	establishment of vesicle localization	0.00980347	0.00814129
GO:0003002	regionalization	0.00980347	0.00814129

## Sheet: Cluster C - KEGG
KEGG ID	Description	Adjusted p-value	FDR
mmu04710	Circadian rhythm	0.00106988	0.000829395
mmu04923	Regulation of lipolysis in adipocytes	0.00395338	0.00306476
mmu04926	Relaxin signaling pathway	0.00904031	0.00700826
mmu04024	cAMP signaling pathway	0.00904031	0.00700826
mmu04514	Cell adhesion molecules (CAMs)	0.00904031	0.00700826
mmu05225	Hepatocellular carcinoma	0.00904031	0.00700826
mmu05034	Alcoholism	0.00904031	0.00700826
mmu04540	Gap junction	0.0135506	0.0105047
mmu04152	AMPK signaling pathway	0.0138987	0.0107746
mmu04922	Glucagon signaling pathway	0.0203151	0.0157487
mmu04915	Estrogen signaling pathway	0.0203151	0.0157487
mmu04928	Parathyroid hormone synthesis, secretion and action	0.0203151	0.0157487
mmu05213	Endometrial cancer	0.0203151	0.0157487
mmu05030	Cocaine addiction	0.0217331	0.016848
mmu04371	Apelin signaling pathway	0.0217331	0.016848
mmu04730	Long-term depression	0.0218205	0.0169157
mmu04713	Circadian entrainment	0.0218205	0.0169157
mmu04911	Insulin secretion	0.0218205	0.0169157
mmu05210	Colorectal cancer	0.0249823	0.0193668
mmu04924	Renin secretion	0.025802	0.0200023
mmu00030	Pentose phosphate pathway	0.0332711	0.0257926
mmu04530	Tight junction	0.0362537	0.0281047
mmu04015	Rap1 signaling pathway	0.0375316	0.0290954
mmu04725	Cholinergic synapse	0.0497384	0.0385584

## Sheet: Cluster D - GO
GO term ID	Description	Adjusted p-value	FDR
GO:0007626	locomotory behavior	5.58752229644472×10^-06	4.61926879860018×10^-06
GO:0050808	synapse organization	7.49631907988119×10^-06	6.19729300267483×10^-06
GO:0031346	positive regulation of cell projection organization	1.71410345921965×10^-05	1.41706899886271×10^-05
GO:0050890	cognition	1.71410345921965×10^-05	1.41706899886271×10^-05
GO:0051705	multi-organism behavior	4.11462421099763×10^-05	3.40160705003718×10^-05
GO:0001505	regulation of neurotransmitter levels	5.28905006050439×10^-05	4.37251837621622×10^-05
GO:0060078	regulation of postsynaptic membrane potential	5.50737297299961×10^-05	4.55300843320451×10^-05
GO:0007416	synapse assembly	5.57019408558475×10^-05	4.60494336784317×10^-05
GO:0007611	learning or memory	7.3207792302457×10^-05	6.05217219468304×10^-05
GO:0042391	regulation of membrane potential	7.3207792302457×10^-05	6.05217219468304×10^-05
GO:0035176	social behavior	8.21609580138241×10^-05	6.79234067768901×10^-05
GO:0051703	intraspecies interaction between organisms	8.21609580138241×10^-05	6.79234067768901×10^-05
GO:0007409	axonogenesis	8.21609580138241×10^-05	6.79234067768901×10^-05
GO:0007269	neurotransmitter secretion	8.21609580138241×10^-05	6.79234067768901×10^-05
GO:0140029	exocytic process	8.21609580138241×10^-05	6.79234067768901×10^-05
GO:0099643	signal release from synapse	8.27686305550158×10^-05	6.84257766396608×10^-05
GO:0060079	excitatory postsynaptic potential	9.32817839555224×10^-05	7.71171211929984×10^-05
GO:0017156	calcium ion regulated exocytosis	9.32817839555224×10^-05	7.71171211929984×10^-05
GO:0099504	synaptic vesicle cycle	0.000100926	8.34365858634051×10^-05
GO:0097479	synaptic vesicle localization	0.000215007	0.000177748
GO:0031644	regulation of neurological system process	0.000218974	0.000181029
GO:0098693	regulation of synaptic vesicle cycle	0.000267002	0.000220734
GO:0099173	postsynapse organization	0.000267002	0.000220734
GO:0099565	chemical synaptic transmission, postsynaptic	0.000284257	0.000234999
GO:0035264	multicellular organism growth	0.00028533	0.000235886
GO:0099072	regulation of postsynaptic membrane neurotransmitter receptor levels	0.000330588	0.000273301
GO:0050803	regulation of synapse structure or activity	0.000330588	0.000273301
GO:0099003	vesicle-mediated transport in synapse	0.000378112	0.00031259
GO:0007612	learning	0.000378112	0.00031259
GO:0048278	vesicle docking	0.000378112	0.00031259
GO:0010976	positive regulation of neuron projection development	0.000378112	0.00031259
GO:0050807	regulation of synapse organization	0.000434424	0.000359143
GO:1990778	protein localization to cell periphery	0.000434424	0.000359143
GO:0030534	adult behavior	0.000434424	0.000359143
GO:0072659	protein localization to plasma membrane	0.000438526	0.000362534
GO:0006904	vesicle docking involved in exocytosis	0.00046058	0.000380767
GO:0045666	positive regulation of neuron differentiation	0.00046058	0.000380767
GO:0006836	neurotransmitter transport	0.00046058	0.000380767
GO:0031646	positive regulation of neurological system process	0.000659671	0.000545357
GO:1900006	positive regulation of dendrite development	0.000675171	0.000558172
GO:2001257	regulation of cation channel activity	0.000738079	0.000610179
GO:0051648	vesicle localization	0.000904382	0.000747663
GO:0097120	receptor localization to synapse	0.000933779	0.000771966
GO:0099175	regulation of postsynapse organization	0.000979787	0.000810001
GO:0008038	neuron recognition	0.000994863	0.000822465
GO:0017158	regulation of calcium ion-dependent exocytosis	0.000994863	0.000822465
GO:0048732	gland development	0.000994863	0.000822465
GO:0140056	organelle localization by membrane tethering	0.00110403	0.000912717
GO:1900449	regulation of glutamate receptor signaling pathway	0.00110403	0.000912717
GO:0098597	observational learning	0.00111202	0.00091932
GO:0051668	localization within membrane	0.00111922	0.000925274
GO:0045785	positive regulation of cell adhesion	0.00117197	0.000968881
GO:0006887	exocytosis	0.00118312	0.000978095
GO:0007215	glutamate receptor signaling pathway	0.00118312	0.000978095
GO:0008016	regulation of heart contraction	0.00118312	0.000978095
GO:0098815	modulation of excitatory postsynaptic potential	0.00137165	0.00113396
GO:0048489	synaptic vesicle transport	0.0014298	0.00118203
GO:0097480	establishment of synaptic vesicle localization	0.0014298	0.00118203
GO:0099068	postsynapse assembly	0.00147672	0.00122082
GO:0097119	postsynaptic density protein 95 clustering	0.00164974	0.00136386
GO:0022406	membrane docking	0.00172361	0.00142493
GO:0007411	axon guidance	0.0017238	0.00142508
GO:0097485	neuron projection guidance	0.00192894	0.00159468
GO:0017157	regulation of exocytosis	0.00202352	0.00167286
GO:0031503	protein-containing complex localization	0.00225998	0.00186835
GO:0051588	regulation of neurotransmitter transport	0.00233105	0.0019271
GO:0034765	regulation of ion transmembrane transport	0.00238315	0.00197018
GO:0018205	peptidyl-lysine modification	0.00241749	0.00199857
GO:0099601	regulation of neurotransmitter receptor activity	0.00249529	0.00206288
GO:0016079	synaptic vesicle exocytosis	0.0025533	0.00211084
GO:0000578	embryonic axis specification	0.00287888	0.00238
GO:2000463	positive regulation of excitatory postsynaptic potential	0.00287888	0.00238
GO:0016569	covalent chromatin modification	0.00294846	0.00243753
GO:0045055	regulated exocytosis	0.00304807	0.00251988
GO:0016570	histone modification	0.00317992	0.00262887
GO:0098698	postsynaptic specialization assembly	0.00324256	0.00268066
GO:0060047	heart contraction	0.00341279	0.00282139
GO:0035418	protein localization to synapse	0.00355761	0.00294112
GO:0051650	establishment of vesicle localization	0.00361796	0.00299101
GO:0032648	regulation of interferon-beta production	0.00379875	0.00314047
GO:0060999	positive regulation of dendritic spine development	0.00381086	0.00315048
GO:0010810	regulation of cell-substrate adhesion	0.00391074	0.00323306
GO:0032412	regulation of ion transmembrane transporter activity	0.00425369	0.00351658
GO:0032409	regulation of transporter activity	0.00428688	0.00354402
GO:0099560	synaptic membrane adhesion	0.00459489	0.00379865
GO:0097107	postsynaptic density assembly	0.0046722	0.00386256
GO:2000310	regulation of NMDA receptor activity	0.0046722	0.00386256
GO:0051966	regulation of synaptic transmission, glutamatergic	0.0046722	0.00386256
GO:0032608	interferon-beta production	0.0046722	0.00386256
GO:0035249	synaptic transmission, glutamatergic	0.00471328	0.00389652
GO:0009798	axis specification	0.00474118	0.00391959
GO:0099084	postsynaptic specialization organization	0.00480404	0.00397156
GO:0003015	heart process	0.00506935	0.00419089
GO:0043434	response to peptide hormone	0.00508698	0.00420547
GO:0032728	positive regulation of interferon-beta production	0.00510405	0.00421958
GO:0007160	cell-matrix adhesion	0.00526102	0.00434934
GO:0046928	regulation of neurotransmitter secretion	0.00568872	0.00470293
GO:0022898	regulation of transmembrane transporter activity	0.00572924	0.00473643
GO:0031032	actomyosin structure organization	0.00580849	0.00480195
GO:0016358	dendrite development	0.0058585	0.00484329
GO:0050673	epithelial cell proliferation	0.00625405	0.0051703
GO:0099172	presynapse organization	0.00634542	0.00524583
GO:0030073	insulin secretion	0.00662018	0.00547298
GO:0050773	regulation of dendrite development	0.00668461	0.00552625
GO:0055088	lipid homeostasis	0.00668461	0.00552625
GO:0120162	positive regulation of cold-induced thermogenesis	0.00681779	0.00563634
GO:0043087	regulation of GTPase activity	0.00690208	0.00570603
GO:0035637	multicellular organismal signaling	0.00690208	0.00570603
GO:0106106	cold-induced thermogenesis	0.00690208	0.00570603
GO:0120161	regulation of cold-induced thermogenesis	0.00690208	0.00570603
GO:0001952	regulation of cell-matrix adhesion	0.00736703	0.00609041
GO:0032007	negative regulation of TOR signaling	0.00769924	0.00636505
GO:0010469	regulation of signaling receptor activity	0.00769924	0.00636505
GO:0031589	cell-substrate adhesion	0.00784038	0.00648173
GO:0001659	temperature homeostasis	0.00838248	0.00692989
GO:0030900	forebrain development	0.0089814	0.00742503
GO:0048638	regulation of developmental growth	0.00902066	0.00745749
GO:0097106	postsynaptic density organization	0.00902066	0.00745749
GO:0007015	actin filament organization	0.00919136	0.0075986
GO:0001508	action potential	0.00919136	0.0075986
GO:0002327	immature B cell differentiation	0.00919136	0.0075986
GO:0001655	urogenital system development	0.00921683	0.00761966
GO:0048871	multicellular organismal homeostasis	0.00929151	0.0076814
GO:0008306	associative learning	0.00940594	0.007776
GO:0120032	regulation of plasma membrane bounded cell projection assembly	0.00940594	0.007776
GO:0036465	synaptic vesicle recycling	0.00970248	0.00802115
GO:0040014	regulation of multicellular organism growth	0.00970248	0.00802115

## Sheet: Cluster D - KEGG
KEGG ID	Description	Adjusted p-value	FDR
mmu00280	Valine, leucine and isoleucine degradation	0.0295279	0.025738
mmu04921	Oxytocin signaling pathway	0.0295279	0.025738
mmu04070	Phosphatidylinositol signaling system	0.0295279	0.025738
mmu04922	Glucagon signaling pathway	0.0419806	0.0365925

## Sheet: Cluster E - GO
GO term ID	Description	Adjusted p-value	FDR
GO:1901605	alpha-amino acid metabolic process	5.06560955160495×10^-07	4.55189561761677×10^-07
GO:0006520	cellular amino acid metabolic process	9.92491153523464×10^-07	8.91840574411328×10^-07
GO:0016054	organic acid catabolic process	4.12647139047681×10^-06	3.70799739837454×10^-06
GO:0046395	carboxylic acid catabolic process	4.12647139047681×10^-06	3.70799739837454×10^-06
GO:0044282	small molecule catabolic process	2.65235452322182×10^-05	2.38337376926222×10^-05
GO:0009063	cellular amino acid catabolic process	0.000574308	0.000516066
GO:0072329	monocarboxylic acid catabolic process	0.00163368	0.001468
GO:0007623	circadian rhythm	0.00176079	0.00158222
GO:0048511	rhythmic process	0.00331032	0.00297462
GO:2000191	regulation of fatty acid transport	0.00917599	0.00824543
GO:0032308	positive regulation of prostaglandin secretion	0.00917599	0.00824543
GO:1903793	positive regulation of anion transport	0.00917599	0.00824543

## Sheet: Cluster E - KEGG
KEGG ID	Description	Adjusted p-value	FDR
mmu00280	Valine, leucine and isoleucine degradation	0.000694202	0.000641164
mmu00650	Butanoate metabolism	0.00413492	0.00381901
mmu00640	Propanoate metabolism	0.00620341	0.00572946
mmu05418	Fluid shear stress and atherosclerosis	0.0334562	0.0309001
