# Supplementary material for: Pan-AMPK activator O304 prevents gene expression changes and remobilisation of histone marks in islets of diet-induced obese mice
Source: Sci Rep. 2021 Dec 23;11:24410. doi: 10.1038/s41598-021-03567-3 (PMC8702551; doi:10.1038/s41598-021-03567-3)
Supplement: Supplementary file 4 — Supplementary Table S3. [file 41598_2021_3567_MOESM4_ESM.xlsx]

## Sheet: Sheet1
Gene target	Forward	Reverse
Aldh1a3	CCGAGCGATCCTGGCTACTC	GAAGGAATGGCTTGCCGGTG
Slc2a2	TCCTCGTGGCGCTGATG	CTGGTTGAATAGTAAAATATCCCATTGAT
Trpm5	TGCTCAAGCAGGTCTTCAGG	TCTTCTGGTCCAAGGGGTCA
MafA	GCTGCTGCGGCCTATGAG	TGGCCGGCACCCATGT
Isl1	GCCTTGCAAAGCGACATAGAT	GAATTAGAGCCTGGTCCTCCTTCT
Pgc1a	AGCGACCAATCGGAAATCATA	CTGTGAGAACCGCTAGCAAGTTT
Ucn3	CCACTTACAGGGAGCGATGC	CAGCAGGAAGTAGGTGGGCA
LdhA	TGGCAGCCTCTTCCTTAAAACACC	TTCGCAGTTACACAGTAGTCTTTGCT
Bip	TTCAGCCAATTATCAGCAAACTCT	TTTTCTGATGTATCCTCTTCACCAGT
Txnip	TCTTTATGTACGCCCCTGAGTTC	TTAAGGACGCACGGATCCA
